# Supplementary material for: A genome-wide Asian genetic map and ethnic comparison: The GENDISCAN study
Source: BMC Genomics. 2008 Nov 25;9:554. doi: 10.1186/1471-2164-9-554 (PMC2612022; doi:10.1186/1471-2164-9-554)
Supplement: Additional file 1 — Details of the GENDISCAN map. A file providing details of the GENDISCAN map (e.g., the genetic/physical positions, the genetic distance of intervals, the 95% confidence intervals of the genetic distance of intervals, the genetic distances of Rutgers Map v.2 intervals, the p-values denoting the significance levels for differences in the genetic distance between the GENDISCAN map and Rutgers Map v.2 intervals, the heterozygosity of markers, the number of informative meioses of markers and the number of informative meioses of between markers). [file 1471-2164-9-554-S1.xls]

## Sheet: averaged
Chromosome	Index	Marker	Recombination Fraction	Interval Distance (cM)	Genetic Position (cM)	95% Confidence Interval (low)	95% Confidence Interval (high)	Interval Distance (Rutgers Map v.2) (cM)	Significance (P-value) for Diffence of I nterval Genetic Distance	Physical Position (Mb)	Heterozygosity	Informative Meiosis (marker)	Informative Meiosis (interval)
Chr1	1	D1S468			0					3.57	0.75	830
			0.0762	7.679		4.87161	10.537	7.35	0.409555				354
	2	D1S2870			7.679					6.21	0.64	541
			0.0114	1.144		0.288455	1.9926	2.35	0.99729				597
	3	D1S508			8.823					7.53	0.74	767
			0.0429	4.304		2.87208	5.7361	3.39	0.105941				781
	4	D1S450			13.127					9.51	0.82	871
			0.0265	2.65		1.57896	3.72846	2.27	0.242629				863
	5	D1S2667			15.777					11.41	0.83	915
			0.0191	1.908		0.749163	3.07476	2.52	0.847612				534
	6	D1S434			17.685					12.25	0.61	548
			0.0519	5.213		3.78219	6.64383	5.39	0.598022				944
	7	D1S507			22.898					14.9	0.82	978
			0.0276	2.763		1.37865	4.15121	4.14	0.974059				540
	8	D1S2697			25.661					16.29	0.58	565
			0.0335	3.353		1.84572	4.87047	2.82	0.243831				549
	9	D1S1592			29.014					17.94	0.65	551
			0.0363	3.64		2.28949	4.9886	3.19	0.258219				746
	10	D1S2644			32.655					18.9	0.74	755
			0.0146	1.464		0.695328	2.22619	1.61	0.649144				945
	11	D1S199			34.118					19.83	0.84	957
			0.0386	3.868		2.30595	5.43702	4.22	0.670376				589
	12	D1S2864			37.986					22.75	0.55	592
			0.012	1.2		0	2.54385	1.68	0.758118				253
	13	D1S2620			39.186					23.74	0.33	253
			0.0503	5.048		3.20451	6.90341	3.89	0.109462				548
	14	D1S2749			44.235					27.17	0.55	551
			0.0111	1.114		0.415042	1.80575	2.24	0.99927				873
	15	D1S470			45.349					29.93	0.79	874
			0.0404	4.049		2.57744	5.52724	4.82	0.847013				694
	16	D1S241			49.398					33.27	0.65	697
			0.0574	5.765		3.6043	7.94821	4.86	0.206345				453
	17	D1S255			55.163					37.42	0.5	453
			0.0047	0.466		0.0535336	0.886559	1.4	0.999994				1036
	18	D1S186			55.629					38	0.89	1041
			0.055	5.522		3.58867	7.47263	6.35	0.797897				543
	19	D1S2861			61.151					42.88	0.66	547
			0.014	1.399		0.612065	2.18936	1.19	0.300526				854
	20	D1S2713			62.549					44.29	0.74	856
			0.0114	1.138		0.382786	1.89813	1.09	0.448338				755
	21	D1S2797			63.687					46.71	0.8	759
			0.0155	1.549		0.613991	2.48809	2.86	0.996894				669
	22	D1S197			65.236					50.52	0.74	674
			0.0374	3.747		2.22709	5.27385	4.47	0.823659				603
	23	D1S2652			68.984					55.24	0.7	606
			0.0568	5.705		3.75448	7.67222	4.44	0.10216				551
	24	D1S476			74.688					58.01	0.58	551
			0.0074	0.742		0.15661	1.3237	1.58	0.9976				829
	25	D1S220			75.43					59.06	0.78	830
			0.0369	3.699		2.22757	5.17228	3.17	0.241383				637
	26	D1S2846			79.128					61.37	0.68	639
			0.0112	1.117		0.432506	1.80829	0.94	0.303819				900
	27	D1S2788			80.245					61.63	0.8	904
			0.026	2.606		1.5778	3.62908	2.41	0.356556				930
	28	D1S438			82.851					63.59	0.82	930
			0.0261	2.615		1.64903	3.57766	3.48	0.960951				1056
	29	D1S198			85.466					66.78	0.88	1066
			0.0215	2.147		1.16586	3.13847	3.66	0.998621				834
	30	D1S219			87.613					69.61	0.74	837
			0.0612	6.148		4.64021	7.67273	6.38	0.616437				990
	31	D1S2841			93.76					79.26	0.85	1000
			0.0033	0.332		0	0.757345	0.43	0.676752				692
	32	D1S500			94.093					79.74	0.76	695
			0.016	1.597		0.728963	2.4731	1.1	0.130216				797
	33	D1S430			95.69					81.05	0.74	801
			0.0168	1.684		0.669244	2.6934	2.17	0.828296				621
	34	D1S2862			97.374					81.99	0.65	625
			0.0082	0.824		0.0271798	1.61338	0.22	0.0690053				497
	35	D1S2856			98.198					82.13	0.5	501
			0.0326	3.268		2.07572	4.45724	3.28	0.510092				862
	36	D1S2766			101.466					85.84	0.8	862
			0.0329	3.294		1.80817	4.7872	1.92	0.0349721				556
	37	D1S2865			104.76					88.12	0.59	560
			0.0224	2.237		1.08284	3.40258	3.59	0.988569				628
	38	D1S435			106.997					91.33	0.63	628
			0.0116	1.161		0.209036	2.11222	0.81	0.235307				487
	39	D1S2776			108.158					92.98	0.51	487
			0.0177	1.772		0.854103	2.68857	2.46	0.929507				796
	40	D1S2664			109.93					95.72	0.8	800
			0.0341	3.417		2.18119	4.65359	4.76	0.983329				836
	41	D1S206			113.346					101.46	0.81	836
			0.0167	1.671		0.882935	2.45914	1.77	0.597602				1018
	42	D1S495			115.018					102.33	0.86	1024
			0.0249	2.491		0.449524	4.54295	2.83	0.626907				224
	43	D1S2688			117.509					106.74	0.22	224
			0.0663	6.666		4.71791	8.64105	5.46	0.112651				641
	44	D1S2726			124.175					110.99	0.7	641
			0.0617	6.202		4.2387	8.18373	5.73	0.3194				590
	45	D1S189			130.377					116.5	0.8	590
			0.0667	6.713		4.11976	9.33656	4.73	0.0672913				365
	46	D1S442			137.09					144.34	0.42	365
			0.0106	1.064		0.318152	1.80263	2.51	0.999935				732
	47	D1S498			138.154					149.57	0.73	732
			0.0565	5.674		3.95153	7.41046	7.53	0.981877				703
	48	D1S1653			143.827					156.2	0.68	705
			0.0302	3.021		1.8778	4.17274	3.95	0.943004				861
	49	D1S2707			146.849					158.34	0.78	861
			0.0204	2.045		1.00254	3.08149	1.75	0.29146				713
	50	D1S484			148.893					159.03	0.72	713
			0.0201	2.009		0.985762	3.0381	2.52	0.834399				721
	51	D1S2768			150.903					160.78	0.69	721
			0.0554	5.562		3.60606	7.53675	5.29	0.392661				534
	52	D1S2628			156.464					163.42	0.59	534
			0.039	3.903		2.28075	5.54343	3.75	0.424709				548
	53	D1S196			160.368					165.87	0.6	548
			0.03	3.006		1.765	4.24591	3.55	0.805896				732
	54	D1S452			163.374					168.79	0.72	732
			0.0331	3.316		2.10578	4.5278	3	0.305075				846
	55	D1S218			166.69					172.77	0.82	848
			0.0313	3.13		1.9121	4.35985	2.83	0.313037				784
	56	D1S2791			169.82					176.12	0.74	788
			0.0363	3.632		2.24302	5.03544	4.35	0.841553				697
	57	D1S2818			173.453					180.61	0.67	697
			0.034	3.409		2.22789	4.5864	4.41	0.95231				916
	58	D1S238			176.862					186.41	0.82	916
			0.0441	4.422		2.91779	5.93321	4.32	0.447495				724
	59	D1S412			181.284					192.33	0.69	724
			0.0327	3.276		1.94784	4.60613	2.23	0.0614545				694
	60	D1S413			184.56					196.89	0.69	694
			0.0254	2.541		1.38308	3.70403	4.46	0.999385				710
	61	D1S2615			187.102					200.18	0.7	710
			0.0349	3.496		2.11088	4.88587	3.98	0.752953				679
	62	D1S2717			190.598					202.33	0.68	679
			0.0303	3.03		1.85189	4.21894	2.39	0.142994				812
	63	D1S249			193.628					203.98	0.77	814
			0.0249	2.489		1.37447	3.61215	2.53	0.526497				749
	64	D1S2685			196.117					206.06	0.84	749
			0.0247	2.47		1.28169	3.66514	3.26	0.902349				655
	65	D1S245			198.587					207.67	0.64	659
			0.0079	0.794		0.142916	1.43748	0.75	0.451718				719
	66	D1S205			199.381					208.18	0.82	719
			0.0528	5.305		3.62616	6.98527	4.69	0.238017				697
	67	D1S237			204.685					212.8	0.69	697
			0.0804	8.111		6.04489	10.2037	7.8	0.384753				693
	68	D1S2641			212.797					219.2	0.68	695
			0.0329	3.294		2.13239	4.4607	1.84	0.00707173				910
	69	D1S213			216.091					221.88	0.83	910
			0.0576	5.783		4.13651	7.44749	5.89	0.54915				782
	70	D1S2833			221.874					228.81	0.82	782
			0.0175	1.75		0.750474	2.75236	1.28	0.178242				661
	71	D1S2709			223.624					230.1	0.64	661
			0.0445	4.465		2.23349	6.70795	6.26	0.941869				332
	72	D1S1540			228.089					232.85	0.34	332
			0.0469	4.706		2.93763	6.48181	4.24	0.303753				557
	73	D1S2850			232.795					234.7	0.59	557
			0.0836	8.442		6.58657	10.3152	7.84	0.263851				897
	74	D1S2670			241.237					237.62	0.83	897
			0.0347	3.472		1.93164	5.02619	3.72	0.621562				543
	75	D1S1594			244.708					238.85	0.64	544
			0.0028	0.278		0	0.6224	0.87	0.999634				915
	76	D1S2785			244.987					238.94	0.84	921
			0.008	0.8		0.0930808	1.50738	0.76	0.455784				610
	77	D1S304			245.786					239.36	0.62	617
			0.0426	4.268		2.57607	5.97447	4.73	0.701926				551
	78	D1S2679			250.055					241.06	0.58	563
Chr2	79	D2S2268			0					0.21	0.63	600
			0.024	2.406		0.315133	4.49696	2.08	0.381347				207
	80	D2S323			2.406					2.09	0.43	394
			0.0083	0.83		0	1.66513	3.06	1				454
	81	D2S319			3.237					3.41	0.69	702
			0.0337	3.372		1.85726	4.89921	4.68	0.953389				546
	82	D2S2166			6.609					4.86	0.63	654
			0.0718	7.231		5.18107	9.30329	6.3	0.187511				629
	83	D2S2211			13.839					7.39	0.71	720
			0.0392	3.932		2.47085	5.39196	4.23	0.657294				687
	84	D2S162			17.771					8.78	0.83	747
			0.031	3.099		1.69261	4.52032	4.59	0.980113				582
	85	D2S398			20.871					10.46	0.72	605
			0.0219	2.196		1.2282	3.15623	1.72	0.168811				889
	86	D2S168			23.067					11.36	0.78	941
			0.0541	5.427		3.95251	6.91954	5.16	0.359915				915
	87	D2S149			28.494					14.31	0.82	922
			0.0526	5.278		3.53237	7.03965	5.12	0.429192				637
	88	D2S2346			33.772					16.71	0.78	648
			0.024	2.4		1.39091	3.41475	2.52	0.590507				883
	89	D2S305			36.172					19.28	0.82	903
			0.0531	5.333		3.82405	6.84585	6.83	0.973778				866
	90	D2S2168			41.505					24.94	0.79	870
			0.0347	3.472		0.531446	6.44402	3.76	0.574836				149
	91	D2S146			44.977					29.45	0.18	149
			0.0331	3.314		1.58104	5.05666	3.02	0.369646				411
	92	D2S400			48.291					31	0.41	411
			0.0366	3.668		2.47608	4.8612	3.8	0.586793				963
	93	D2S367			51.959					34.29	0.87	989
			0.0133	1.334		0.474045	2.18736	2.07	0.954645				688
	94	D2S2230			53.293					36.49	0.68	692
			0.0429	4.301		3.00784	5.59907	4.58	0.6637				954
	95	D2S2328			57.594					40.53	0.86	966
			0.0197	1.968		0.938466	3.00526	2.52	0.851023				697
	96	D2S2259			59.562					42.85	0.67	703
			0.0033	0.333		0	0.800868	1.22	0.999894				570
	97	D2S2294			59.895					43.73	0.59	570
			0.0431	4.324		2.89263	5.75589	3.96	0.310559				785
	98	D2S391			64.219					46.26	0.74	785
			0.049	4.916		3.43061	6.40964	4.64	0.358239				823
	99	D2S2156			69.135					51.11	0.79	823
			0.0361	3.616		2.14658	5.09227	4.35	0.835349				623
	100	D2S1364			72.751					57.44	0.65	626
			0.0059	0.589		0.0686881	1.1115	1.82	0.999998				829
	101	D2S370			73.34					59.9	0.78	833
			0.0138	1.383		0.611024	2.15033	1.54	0.657826				884
	102	D2S337			74.723					61.52	0.81	884
			0.0552	5.544		3.92441	7.17243	4.49	0.101415				779
	103	D2S2368			80.266					67.07	0.81	782
			0.0365	3.66		2.3659	4.95199	2.55	0.0464812				817
	104	D2S2152			83.927					69.57	0.75	829
			0.0212	2.123		1.06506	3.17938	4.97	1				716
	105	D2S2110			86.049					72.93	0.68	716
			0.0224	2.239		1.23537	3.24945	2.71	0.818986				833
	106	D2S286			88.288					75.2	0.79	837
			0.0125	1.248		0.337952	2.1634	1.51	0.711484				570
	107	D2S2116			89.536					76.5	0.62	570
			0.0356	3.567		1.97912	5.16015	2.75	0.156973				527
	108	D2S1777			93.102					78.37	0.56	530
			0.0539	5.414		3.58322	7.25336	4.23	0.102947				596
	109	D2S428			98.516					82.84	0.66	596
			0.0136	1.362		0.473043	2.24849	2.7	0.998437				655
	110	D2S388			99.878					85.93	0.62	655
			0.0282	2.824		1.689	3.95991	1.64	0.0204442				822
	111	D2S2216			102.702					88.19	0.78	822
			0.0243	2.43		1.18885	3.67799	4.03	0.994004				591
	112	D2S2264			105.133					101.79	0.68	591
			0.0525	5.268		3.44818	7.10471	3.63	0.0388906				585
	113	D2S293			110.4					106.64	0.81	585
			0.0416	4.166		2.76158	5.58433	4.56	0.706042				780
	114	D2S1896			114.566					112.41	0.7	781
			0.0517	5.191		3.58729	6.80047	3.8	0.0446647				746
	115	D2S363			119.757					117.11	0.72	747
			0.0717	7.217		5.29475	9.16628	6.78	0.327787				712
	116	D2S347			126.974					123.97	0.7	721
			0.0329	3.299		2.04098	4.5527	4.1	0.895349				782
	117	D2S2271			130.273					127.82	0.75	784
			0.0185	1.849		0.976088	2.72674	1.81	0.463561				913
	118	D2S2215			132.122					129.71	0.86	913
			0.0338	3.381		1.93261	4.84345	4.72	0.963623				598
	119	D2S2256			135.503					133.58	0.6	600
			0.0243	2.436		1.44974	3.41597	3.54	0.986329				947
	120	D2S2196			137.939					136.61	0.85	950
			0.0397	3.981		1.62863	6.3458	4	0.507174				267
	121	D2S349			141.92					142.11	0.28	267
			0.0531	5.333		3.78155	6.88891	3.63	0.0156886				819
	122	D2S151			147.253					147.5	0.8	822
			0.0262	2.618		1.12093	4.12862	2.79	0.586461				436
	123	D2S2324			149.872					150.46	0.63	436
			0	0		0	0.574642	0	0.0789004				827
	124	D2S2277			149.872					150.75	0.77	833
			0.0362	3.623		2.35561	4.90177	5.2	0.992172				836
	125	D2S142			153.495					155.99	0.76	840
			0.0284	2.846		1.80764	3.88092	3	0.616654				993
	126	D2S1353			156.341					159.27	0.87	997
			0.0411	4.124		2.72577	5.51924	3.93	0.395208				787
	127	D2S2330			160.465					166.41	0.81	787
			0.0159	1.592		0.668015	2.51414	1.49	0.415468				707
	128	D2S2345			162.057					168.43	0.72	709
			0.0472	4.739		3.23632	6.24039	4.75	0.508281				780
	129	D2S2284			166.796					171.2	0.68	780
			0.0088	0.882		0.29913	1.46129	0.64	0.209001				993
	130	D2S335			167.678					172.27	0.86	997
			0.0435	4.361		2.92919	5.80003	3.92	0.273326				788
	131	D2S2188			172.04					175.31	0.74	788
			0.0601	6.042		4.49543	7.59451	6.99	0.884953				931
	132	D2S364			178.082					182.74	0.77	931
			0.0395	3.958		2.64229	5.2797	3.6	0.297066				849
	133	D2S118			182.04					191.31	0.78	851
			0.0368	3.685		2.48171	4.89592	3.7	0.508637				945
	134	D2S117			185.725					195.33	0.86	946
			0.0119	1.185		0.274597	2.10665	1.58	0.797823				539
	135	D2S311			186.91					197.28	0.52	539
			0.0209	2.094		0.80772	3.37748	3.3	0.967263				478
	136	D2S116			189.005					201.38	0.79	479
			0.0406	4.067		2.52105	5.62469	4.93	0.861304				630
	137	D2S2358			193.071					207.24	0.63	630
			0	0		0	0.747486	1.65	1				635
	138	D2S2321			193.071					207.98	0.65	635
			0.0554	5.564		3.51622	7.6282	4.32	0.117323				488
	139	D2S317			198.635					213.21	0.47	488
			0.017	1.699		0.810958	2.59143	2.65	0.98163				812
	140	D2S2361			200.335					216.19	0.8	816
			0.0132	1.322		0.42022	2.22125	1.87	0.884171				618
	141	D2S2382			201.656					216.76	0.59	618
			0.0337	3.375		1.52178	5.23777	5.89	0.99589				366
	142	D2S2244			205.031					219.94	0.55	366
			0.0311	3.119		1.84731	4.38473	2.07	0.053154				725
	143	D2S163			208.15					220.5	0.76	729
			0.0348	3.487		2.27957	4.69576	1.91	0.00521199				893
	144	D2S126			211.637					221.73	0.8	894
			0.0443	4.439		2.99973	5.89097	4.29	0.418509				791
	145	D2S133			216.076					224.34	0.74	791
			0.0753	7.586		5.59857	9.601	6.21	0.0876574				700
	146	D2S362			223.662					229.45	0.72	700
			0.0065	0.648		0.114182	1.18604	0.91	0.82911				864
	147	D2S2297			224.311					230.08	0.84	864
			0.0364	3.644		2.26595	5.03253	3.28	0.30167				712
	148	D2S427			227.954					231.91	0.68	712
			0.0119	1.193		0.4492	1.93177	1.2	0.51031				823
	149	D2S2344			229.148					233.15	0.85	823
			0.0463	4.639		3.24146	6.05247	7.02	0.999513				874
	150	D2S2973			233.787					235.7	0.78	874
			0.0063	0.634		0	1.28793	1.99	0.999974				556
	151	D2S2202			234.421					236.29	0.52	558
			0.0137	1.368		0.644129	2.09714	0.69	0.0331734				985
	152	D2S338			235.789					236.9	0.85	985
			0.0796	8.029		6.16172	9.91732	9.75	0.963063				841
	153	D2S125			243.818					240.82	0.8	841
			0	0		0	0.600685	0.38	0.764546				791
	154	D2S395			243.818					240.89	0.74	797
			0.0109	1.092		0.337328	1.84351	1.09	0.499821				731
	155	D2S140			244.91					241.39	0.75	737
Chr3	156	D3S4559			0					0.23	0.6	596
			0.0149	1.486		0.335497	2.64698	2.36	0.929752				423
	157	D3S1307			1.486					1.32	0.76	848
			0	0		0	0.913496	0.56	0.743899				519
	158	D3S1270			1.486					1.42	0.59	601
			0.0124	1.238		0.414331	2.06685	1.25	0.509222				690
	159	D3S1297			2.724					2.01	0.73	815
			0.0093	0.933		0.299407	1.5611	1.68	0.990072				890
	160	D3S3630			3.657					2.68	0.82	975
			0.0238	2.385		1.37501	3.39052	4.16	0.999721				883
	161	D3S3050			6.042					3.27	0.85	908
			0.0326	3.269		1.44358	5.09438	2.53	0.214818				367
	162	D3S3706			9.311					4.04	0.41	368
			0.0162	1.622		0.690161	2.5521	2.46	0.961325				708
	163	D3S2397			10.934					5.08	0.71	730
			0.0479	4.806		2.26302	7.37147	3.93	0.250519				274
	164	D3S1515			15.74					6.39	0.4	275
			0.0642	6.454		4.57544	8.35417	3.94	0.00432487				669
	165	D3S3591			22.194					8.16	0.73	678
			0.0608	6.11		4.59838	7.6333	7.17	0.913947				982
	166	D3S1263			28.303					11.49	0.9	1016
			0.0201	2.014		0.829693	3.19472	2.83	0.912532				543
	167	D3S2385			30.318					13.85	0.55	544
			0.0959	9.714		7.74348	11.7072	10.26	0.706366				915
	168	D3S1293			40.031					21.9	0.86	935
			0.0388	3.89		1.88607	5.90209	3.42	0.323772				360
	169	D3S1567			43.922					24.53	0.36	360
			0.0475	4.762		3.25808	6.27932	3.7	0.0831874				776
	170	D3S1266			48.684					27.93	0.71	780
			0.026	2.603		1.52563	3.68148	3.12	0.8266				842
	171	D3S3547			51.287					30.13	0.82	859
			0.0788	7.947		5.52171	10.4084	6	0.0580539				492
	172	D3S1612			59.234					34.56	0.5	495
			0.0187	1.867		0.961082	2.7819	3.23	0.998264				853
	173	D3S3521			61.101					38.84	0.78	872
			0.0095	0.95		0.119466	1.78129	0.94	0.490482				524
	174	D3S3522			62.05					40.76	0.49	529
			0.0364	3.644		2.22021	5.07864	3.22	0.27917				667
	175	D3S3597			65.695					43.94	0.67	667
			0.0662	6.658		3.72509	9.63946	5.69	0.259581				282
	176	D3S3672			72.353					54.69	0.34	282
			0.0398	3.986		2.12496	5.86304	3.94	0.479734				426
	177	D3S3532			76.339					57.45	0.48	426
			0.0316	3.165		1.86962	4.46307	2.73	0.255661				705
	178	D3S1234			79.504					60.08	0.74	705
			0.0629	6.324		4.5903	8.07195	5.76	0.262533				772
	179	D3S1600			85.827					63.29	0.75	772
			0.0214	2.146		1.06663	3.21797	1.72	0.22124				698
	180	D3S1287			87.973					64.18	0.68	698
			0.0676	6.798		5.23765	8.37899	7.5	0.807855				1019
	181	D3S1566			94.771					70.38	0.86	1028
			0.0246	2.458		1.28652	3.64018	2.09	0.267681				669
	182	D3S3551			97.228					71.86	0.88	671
			0.0233	2.329		1.2521	3.41345	2.7	0.747878				752
	183	D3S3614			99.557					72.45	0.71	761
			0.0564	5.662		3.64829	7.69843	5.15	0.3091				512
	184	D3S3653			105.22					76.67	0.53	512
			0.0163	1.627		0.715261	2.54699	2.91	0.996884				736
	185	D3S3508			106.847					80.23	0.69	741
			0.012	1.198		0.255958	2.14536	0.83	0.221154				511
	186	D3S2388			108.045					83.25	0.61	511
			0	0		0	1.26124	0.35	0.317398				375
	187	D3S1276			108.045					85.34	0.41	375
			0.0445	4.465		2.83778	6.09527	3.74	0.192168				626
	188	D3S1271			112.511					102.22	0.63	628
			0.0576	5.786		4.20365	7.37934	4.77	0.104398				850
	189	D3S3045			118.297					108.47	0.77	852
			0.0464	4.65		3.21688	6.09761	4.1	0.225439				834
	190	D3S3683			122.947					114.74	0.74	836
			0.0037	0.373		0	0.869821	1	0.993249				567
	191	D3S3585			123.32					115.16	0.56	575
			0.0309	3.098		1.85654	4.33514	2.68	0.256205				755
	192	D3S1575			126.418					117.67	0.69	757
			0.021	2.099		0.94708	3.25763	2.62	0.81052				594
	193	D3S1558			128.517					118.73	0.64	594
			0.0125	1.246		0.509647	1.99142	0.52	0.0266492				865
	194	D3S3515			129.763					120.02	0.78	865
			0.0338	3.39		2.11308	4.66163	2.91	0.232257				780
	195	D3S1267			133.153					124.53	0.76	780
			0.0376	3.771		2.32774	5.21275	3.45	0.333171				676
	196	D3S1589			136.923					127.43	0.7	676
			0.0542	5.445		4.02754	6.86394	4.89	0.222707				1003
	197	D3S1292			142.368					133.11	0.88	1004
			0.118	12.025		9.71372	14.3913	13.49	0.888485				821
	198	D3S1569			154.393					144.85	0.72	823
			0.0163	1.628		0.782806	2.47929	2.02	0.815838				858
	199	D3S1593			156.021					146.81	0.81	860
			0.0399	4		2.43107	5.57382	4.52	0.742184				604
	200	D3S1308			160.021					150.52	0.64	604
			0.0239	2.393		1.33195	3.45385	3.4	0.968603				800
	201	D3S1279			162.414					152.51	0.73	800
			0.0383	3.834		2.48001	5.20069	4.14	0.668473				774
	202	D3S1607			166.248					158.45	0.79	774
			0.03	3.003		1.85946	4.15091	2.9	0.429642				858
	203	D3S3668			169.25					165.83	0.8	866
			0.0341	3.419		2.01162	4.82438	3.86	0.732205				646
	204	D3S1564			172.669					171.67	0.64	646
			0.0283	2.829		1.74493	3.92381	2.38	0.207386				896
	205	D3S3725			175.499					173.29	0.8	896
			0.0269	2.696		1.57012	3.8178	3.85	0.978095				801
	206	D3S1565			178.195					174.97	0.75	801
			0.0527	5.29		3.5818	7.00989	3.89	0.0542061				668
	207	D3S3041			183.485					177.96	0.68	668
			0.0354	3.547		2.1535	4.94388	3.22	0.323411				681
	208	D3S3699			187.032					180.78	0.67	681
			0.0572	5.746		4.00459	7.49969	4.38	0.0622574				697
	209	D3S1618			192.778					184.83	0.73	697
			0.0146	1.463		0.635571	2.28605	1.96	0.88223				813
	210	D3S3592			194.24					185.89	0.82	813
			0.0239	2.391		1.30586	3.48004	3.48	0.974992				762
	211	D3S1262			196.631					187.71	0.7	763
			0.0337	3.372		1.96081	4.79484	3.27	0.442178				629
	212	D3S3600			200.003					188.51	0.76	629
			0.0489	4.901		3.61012	6.20785	4.23	0.153608				1080
	213	D3S1580			204.904					190.03	0.88	1081
			0.0527	5.293		3.43309	7.16085	4.08	0.101053				565
	214	D3S3043			210.198					192.02	0.56	565
			0.0307	3.072		1.87927	4.27198	4.42	0.986151				805
	215	D3S3669			213.269					193.98	0.71	809
			0.0698	7.027		0	14.6716	4.79	0.276541				47
	216	D3S240			220.296					195.56	0.05	47
			0	0		0	0.627546	2.52	1				757
	217	D3S1265			220.296					197.01	0.77	760
			0.0217	2.167		1.1976	3.14677	2.71	0.860549				862
	218	D3S1311			222.463					198.5	0.78	874
Chr4	219	D4S2936			0					0.68	0.71	706
			0.024	2.402		0.632498	4.17723	2.99	0.742239				288
	220	D4S412			2.402					3.35	0.77	509
			0.0184	1.841		0.800525	2.88273	2.94	0.980657				642
	221	D4S3023			4.243					4.35	0.81	914
			0.0731	7.362		5.33062	9.41936	5.87	0.0752483				651
	222	D4S431			11.605					6.47	0.7	719
			0.0083	0.827		0.178107	1.48233	0.8	0.463985				744
	223	D4S2935			12.433					6.61	0.72	763
			0.0143	1.427		0.353253	2.50886	1.73	0.707055				467
	224	D4S394			13.859					7.01	0.51	474
			0.0399	3.995		2.27088	5.73571	5.32	0.932169				497
	225	D4S2923			17.854					8.26	0.57	507
			0.0208	2.083		0.87307	3.29177	2.92	0.912858				537
	226	D4S2928			19.937					10.22	0.58	549
			0.0659	6.629		4.79495	8.48008	5.7	0.160971				722
	227	D4S1511			26.566					14.73	0.7	750
			0.0186	1.859		0.782619	2.94083	2.1	0.667973				604
	228	D4S3341			28.425					16.13	0.63	629
			0.0614	6.169		4.48223	7.87419	8.36	0.994054				794
	229	D4S404			34.593					23.84	0.7	799
			0.0306	3.063		1.9481	4.18262	2.48	0.152679				920
	230	D4S3022			37.656					25.22	0.89	937
			0.0479	4.807		3.40318	6.21386	4.9	0.552852				904
	231	D4S391			42.464					27.22	0.85	904
			0.0647	6.508		4.67418	8.35633	4.56	0.0186472				710
	232	D4S2912			48.972					31.64	0.81	714
			0.0305	3.053		1.83865	4.27255	2.62	0.242241				773
	233	D4S1587			52.025					35.15	0.72	801
			0.0485	4.869		3.40256	6.33638	6.15	0.956581				840
	234	D4S405			56.894					40.05	0.8	846
			0.0529	5.308		3.79345	6.8361	5.8	0.735964				851
	235	D4S1627			62.202					43.87	0.79	853
			0.019	1.898		0.986643	2.81646	2.23	0.759549				858
	236	D4S2971			64.1					53.42	0.77	874
			0.0316	3.16		2.00069	4.33117	2.39	0.0961814				873
	237	D4S428			67.261					55.33	0.79	888
			0.0542	5.439		3.93478	6.95789	7.3	0.9918				883
	238	D4S398			72.7					61.93	0.8	894
			0.0212	2.119		1.09064	3.15371	2.28	0.618515				752
	239	D4S3004			74.819					65.34	0.73	752
			0.0139	1.393		0.49001	2.29161	1.53	0.619372				650
	240	D4S2367			76.212					67.97	0.62	653
			0.0427	4.278		2.76867	5.80003	4.26	0.48946				694
	241	D4S2389			80.49					72.86	0.68	698
			0.0477	4.785		3.22095	6.35754	5.95	0.926952				723
	242	D4S2963			85.276					80.17	0.69	729
			0.0239	2.389		0.963021	3.82454	2.25	0.42295				440
	243	D4S1553			87.665					82.92	0.45	440
			0.0341	3.418		2.12103	4.71416	4.05	0.831159				760
	244	D4S2361			91.083					85.22	0.74	764
			0.0455	4.56		2.79852	6.33813	4.27	0.372832				542
	245	D4S2460			95.643					90.05	0.51	544
			0.0215	2.154		1.10376	3.20078	3.29	0.983261				738
	246	D4S423			97.797					92.69	0.7	739
			0.0495	4.966		3.44675	6.49499	4.24	0.174765				794
	247	D4S2986			102.763					99.88	0.76	798
			0.0273	2.737		1.66065	3.8073	3.16	0.782293				891
	248	D4S1572			105.5					103.99	0.8	900
			0.0639	6.43		4.7878	8.07629	6.52	0.545022				879
	249	D4S2945			111.93					111.49	0.79	879
			0.0017	0.172		0	0.454055	0.69	0.999833				808
	250	D4S406			112.102					111.94	0.76	808
			0.025	2.502		1.24371	3.76364	3.39	0.916221				593
	251	D4S1611			114.604					114.67	0.59	597
			0.0437	4.383		2.98284	5.78639	4.03	0.311562				830
	252	D4S427			118.986					121.65	0.77	832
			0.0538	5.406		3.66792	7.14693	4.24	0.0948309				662
	253	D4S1615			124.392					128.43	0.7	662
			0.0308	3.088		1.21335	4.96312	4.45	0.92306				329
	254	D4S1575			127.48					135.01	0.36	329
			0.0841	8.489		5.96047	11.0648	6.46	0.0581164				482
	255	D4S1579			135.969					140.95	0.51	482
			0.0143	1.432		0.635187	2.22632	2.92	0.999877				857
	256	D4S424			137.4					142.42	0.7	861
			0.0264	2.646		1.49992	3.78776	2.37	0.320243				759
	257	D4S1586			140.046					147	0.7	759
			0.0409	4.094		2.74211	5.46226	3.72	0.292243				826
	258	D4S2962			144.141					150.58	0.77	827
			0.0196	1.961		0.98672	2.93678	3.64	0.999624				779
	259	D4S2934			146.102					154.27	0.69	779
			0.0091	0.908		0.199947	1.62062	1.73	0.988135				687
	260	D4S3021			147.009					155.16	0.61	687
			0.0575	5.775		3.5134	8.06151	4.53	0.140715				414
	261	D4S2918			152.784					160.55	0.39	414
			0	0		0	0.565114	0.41	0.849496				841
	262	D4S2980			152.784					160.83	0.77	841
			0.0214	2.138		0.947952	3.33711	2.35	0.633973				566
	263	D4S3046			154.922					163.61	0.68	566
			0.0394	3.952		2.39931	5.50466	4.63	0.805089				611
	264	D4S2952			158.874					166.68	0.6	611
			0.0811	8.184		6.09729	10.2958	5.57	0.00696675				686
	265	D4S2910			167.058					171.93	0.64	686
			0.0096	0.965		0.184325	1.73637	3.97	1				607
	266	D4S1539			168.023					175.92	0.56	607
			0.0354	3.542		2.02148	5.077	0.66	0.000101814				568
	267	D4S3030			171.566					177	0.61	568
			0.0267	2.669		1.57385	3.77381	3.05	0.749324				830
	268	D4S415			174.234					178.95	0.8	834
			0.0243	2.431		1.25557	3.61095	2.08	0.278953				660
	269	D4S2417			176.665					180.41	0.67	660
			0.0403	4.042		2.69311	5.39027	4.05	0.506517				828
	270	D4S1607			180.707					182.17	0.74	828
			0.0349	3.5		1.66924	5.33149	2.99	0.293959				390
	271	D4S3015			184.207					183.53	0.38	390
			0.0135	1.354		0.502381	2.19905	2.14	0.965895				712
	272	D4S3041			185.56					184.01	0.67	712
			0.0296	2.962		1.69243	4.23834	4.31	0.980766				686
	273	D4S408			188.523					185.39	0.68	687
			0.0325	3.253		1.85171	4.6626	3.62	0.694783				617
	274	D4S1540			191.775					186.49	0.68	622
			0.0457	4.58		2.9362	6.23936	5.24	0.782072				625
	275	DG4S26			196.356					187.66	0.6	625
			0.0184	1.837		0.840959	2.84218	1.88	0.53058				695
	276	D4S3051			198.193					188.26	0.69	702
			0.0385	3.856		2.52309	5.19769	4.53	0.837578				805
	277	D4S2930			202.049					190.33	0.76	811
Chr5	278	D5S1981			0					1.21	0.8	882
			0.053	5.316		3.13828	7.52208	7.35	0.964664				411
	279	D5S417			5.316					3.17	0.59	583
			0.0219	2.189		0.924885	3.46074	2.81	0.830423				514
	280	D5S2088			7.505					4.35	0.63	567
			0.0239	2.396		1.14073	3.64591	3.11	0.869303				574
	281	D5S406			9.901					5.05	0.77	629
			0.038	3.803		2.43086	5.1896	2.8	0.0758335				747
	282	D5S2054			13.704					5.94	0.75	804
			0.0096	0.965		0.193735	1.72695	1.07	0.610619				622
	283	D5S635			14.669					6.37	0.65	648
			0.0401	4.022		2.60923	5.43443	3.95	0.462055				751
	284	D5S1957			18.691					8.55	0.73	768
			0.0298	2.985		1.6795	4.29164	4.64	0.99344				656
	285	D5S1486			21.676					10.19	0.69	675
			0.0472	4.734		3.26697	6.2094	4.34	0.299605				813
	286	D5S2081			26.411					13.53	0.76	845
			0.0231	2.309		1.284	3.34124	4	0.999339				823
	287	D5S1954			28.719					15.87	0.8	848
			0.0355	3.56		2.0619	5.05643	3.83	0.640072				593
	288	D5S2096			32.28					17.5	0.64	600
			0.0306	3.066		1.6066	4.52628	2.64	0.284524				539
	289	D5S2031			35.346					21.14	0.51	541
			0.0502	5.037		3.46389	6.62006	4.81	0.38893				751
	290	D5S2848			40.383					26.81	0.7	765
			0.0077	0.769		0.075788	1.46463	1.98	0.999679				609
	291	D5S661			41.152					29.98	0.62	620
			0.0267	2.669		1.50744	3.84055	3.13	0.778848				738
	292	D5S1986			43.821					31.77	0.73	744
			0.0339	3.398		2.19234	4.60201	3.38	0.490129				875
	293	D5S674			47.219					33.63	0.81	883
			0.025	2.499		1.38453	3.62215	2.35	0.394925				752
	294	D5S426			49.718					34.8	0.76	758
			0.0252	2.52		1.2567	3.79081	2.77	0.649281				591
	295	D5S2021			52.238					37.85	0.64	603
			0.0364	3.649		2.45854	4.83848	4.07	0.757186				962
	296	D5S418			55.887					40.05	0.85	982
			0	0		0	0.967199	0.59	0.740636				490
	297	D5S430			55.887					41.41	0.52	491
			0.0311	3.111		0.181895	6.06772	3.36	0.565117				135
	298	D5S628			58.998					53.42	0.16	135
			0.0393	3.937		2.52842	5.35411	3.78	0.413145				736
	299	D5S2102			62.935					56.85	0.68	736
			0.041	4.108		2.62292	5.60282	3.66	0.277087				690
	300	D5S427			67.043					62.94	0.64	696
			0.0203	2.032		0.932408	3.13179	1.73	0.295679				634
	301	D5S2072			69.075					66.08	0.65	642
			0.0414	4.152		2.30516	6.00518	4.26	0.546608				452
	302	D5S1999			73.228					71.26	0.58	458
			0	0		0	0.753387	0.29	0.454634				630
	303	D5S2851			73.228					71.44	0.62	631
			0.047	4.715		3.36635	6.06835	5.01	0.666181				960
	304	D5S2003			77.943					74.56	0.86	966
			0.0365	3.652		2.29406	5.02439	2.19	0.0174363				733
	305	D5S424			81.595					76.19	0.67	733
			0.0464	4.656		3.26736	6.04658	5.2	0.779448				896
	306	D5S1397			86.251					79.83	0.83	906
			0.0198	1.986		1.0639	2.8995	3.21	0.995624				888
	307	D5S641			88.237					82.04	0.86	901
			0.0304	3.044		1.83134	4.25975	3.57	0.802068				774
	308	D5S428			91.281					85.45	0.73	775
			0.0259	2.59		1.36553	3.82224	2.14	0.235097				646
	309	D5S1725			93.872					89.2	0.78	646
			0.0125	1.254		0.558319	1.94268	2.69	0.999977				991
	310	D5S2498			95.126					92.22	0.82	992
			0.0376	3.768		2.35158	5.1887	5.07	0.963804				699
	311	D5S1503			98.894					98.2	0.66	699
			0.0022	0.219		0	0.568341	2.51	1				695
	312	D5S409			99.113					102.76	0.66	695
			0.0756	7.614		5.62533	9.63583	5.47	0.0172807				700
	313	D5S2501			106.728					110.06	0.73	702
			0.0056	0.558		0.00878357	1.1114	1.79	0.999994				704
	314	D5S2027			107.285					111.17	0.64	705
			0.0184	1.84		0.615924	3.06795	1.52	0.303942				463
	315	D5S2065			109.125					113.75	0.42	467
			0	0		0	0.589552	0.24	0.484222				806
	316	D5S1720			109.125					114.25	0.73	806
			0.0534	5.364		3.39974	7.33772	4.44	0.179208				513
	317	D5S404			114.489					116.88	0.5	513
			0.1119	11.378		8.94393	13.8758	8.28	0.00621416				697
	318	D5S490			125.867					126.87	0.68	697
			0.0295	2.954		1.69001	4.22063	4.24	0.976693				692
	319	D5S2053			128.821					133.14	0.71	694
			0.0148	1.477		0.612971	2.34879	1.27	0.317286				745
	320	D5S2115			130.298					134.75	0.74	745
			0.0409	4.098		2.60596	5.59969	3.75	0.323635				682
	321	D5S2508			134.396					140.43	0.67	682
			0.0128	1.285		0.530063	2.03107	2.15	0.988401				863
	322	D5S2017			135.681					141.71	0.86	869
			0.0553	5.554		3.98066	7.13578	3.79	0.0139622				827
	323	D5S436			141.235					145.18	0.79	829
			0.031	3.107		1.82958	4.38243	2.69	0.262355				714
	324	D5S2090			144.342					147.21	0.68	714
			0.0502	5.033		3.64085	6.44096	4.97	0.462639				954
	325	D5S2014			149.375					149.94	0.87	960
			0.0276	2.76		1.43854	4.09096	3.37	0.81511				590
	326	D5S410			152.135					152.76	0.55	590
			0.0322	3.22		1.69902	4.75592	3.58	0.675742				517
	327	D5S2049			155.355					157.65	0.55	517
			0.0466	4.674		3.13301	6.22302	5.38	0.814659				728
	328	D5S2066			160.029					163.29	0.71	728
			0.0264	2.643		1.49462	3.79308	2.84	0.631895				752
	329	D5S2040			162.672					165	0.77	754
			0.0324	3.246		1.8829	4.61102	2.49	0.138874				653
	330	D5S2050			165.918					166.45	0.74	657
			0.0373	3.742		2.57223	4.90572	3.91	0.614352				1025
	331	D5S400			169.659					168.38	0.88	1029
			0.012	1.202		0.500613	1.90032	0.81	0.137181				931
	332	D5S2075			170.861					168.57	0.84	931
			0.0154	1.536		0.388168	2.69444	1.52	0.486109				439
	333	D5S1973			172.398					169.42	0.48	440
			0.0518	5.198		3.66034	6.74683	5.41	0.605795				810
	334	D5S1960			177.596					171.45	0.74	811
			0.046	4.611		3.09466	6.13996	4.48	0.431976				740
	335	D5S2069			182.207					173.03	0.7	744
			0.0108	1.084		0.122919	2.03821	2.12	0.983294				448
	336	D5S2058			183.292					173.55	0.6	451
			0.015	1.503		0.619506	2.38233	0.94	0.106252				732
	337	D5S498			184.795					173.75	0.71	737
			0.0683	6.87		4.24881	9.53532	6.17	0.300588				364
	338	D5S469			191.665					176.7	0.38	367
			0.0102	1.025		0.19516	1.84568	1.81	0.96962				570
	339	D5S2030			192.69					177.74	0.57	575
			0.0267	2.673		1.50188	3.84614	4.19	0.994344				731
	340	D5S408			195.363					179.92	0.71	741
Chr6	341	D6S244			0					1.82	0.69	731
			0.0462	4.635		2.7699	6.50946	6.56	0.977914				493
	342	D6S1617			4.635					4.16	0.77	853
			0.0439	4.401		2.76707	6.04503	4.03	0.328345				610
	343	D6S1574			9.036					5.96	0.71	748
			0.0322	3.228		1.99243	4.46042	3.24	0.509846				793
	344	D6S1640			12.265					7.35	0.77	848
			0.0087	0.868		0.2269	1.51356	2.02	0.999769				801
	345	D6S309			13.133					8.17	0.81	818
			0.0741	7.463		5.38215	9.57386	8.14	0.735761				628
	346	D6S1279			20.596					12.29	0.73	666
			0.0217	2.168		1.19704	3.14734	1.78	0.215661				861
	347	D6S1721			22.763					12.89	0.74	890
			0.0507	5.091		3.63431	6.54928	4.24	0.126767				889
	348	D6S289			27.855					15.39	0.84	905
			0.0388	3.89		2.58178	5.19917	3.8	0.447665				847
	349	D6S1567			31.744					17.55	0.77	855
			0.0379	3.796		2.34369	5.25731	3.77	0.485355				668
	350	D6S422			35.541					20.48	0.68	675
			0.0329	3.298		2.09981	4.49348	2.14	0.0291187				861
	351	D6S1588			38.839					22.15	0.75	870
			0.0111	1.114		0.348968	1.87191	2.23	0.998015				728
	352	D6S1660			39.953					23.42	0.73	729
			0.0311	3.117		1.88244	4.34938	3.15	0.522799				767
	353	D6S1571			43.069					25.07	0.72	787
			0.025	2.504		1.44338	3.56304	2.17	0.269475				838
	354	D6S273			45.573					31.79	0.82	851
			0.0237	2.368		1.26229	3.4836	3.96	0.997429				724
	355	D6S291			47.941					36.37	0.7	727
			0.0177	1.769		0.26791	3.27678	0.76	0.0937679				296
	356	D6S1576			49.711					36.65	0.35	298
			0.0409	4.098		2.82557	5.37808	6.76	0.999976				938
	357	D6S1575			53.809					41.26	0.83	971
			0	0		0	0.854592	0.62	0.849546				555
	358	D6S1549			53.809					41.49	0.59	565
			0.0391	3.922		2.68648	5.15428	4.19	0.667108				960
	359	D6S282			57.731					43.34	0.87	971
			0.0368	3.691		2.30071	5.07831	4.6	0.901019				714
	360	D6S459			61.422					45.91	0.71	719
			0.0278	2.787		1.68826	3.88015	1.47	0.00935901				870
	361	D6S452			64.208					47.02	0.77	871
			0.0247	2.476		1.27251	3.67437	1.7	0.103651				645
	362	D6S272			66.684					50.95	0.69	645
			0.0413	4.138		2.60033	5.6864	3.22	0.121032				648
	363	D6S1960			70.822					53.61	0.66	652
			0.0112	1.118		0.355061	1.88584	2.04	0.990721				727
	364	D6S257			71.94					56.03	0.89	729
			0.0658	6.614		4.79618	8.45825	5.39	0.0935085				730
	365	D6S1557			78.555					71.06	0.73	730
			0.0438	4.388		3.08873	5.69976	6.03	0.992913				959
	366	D6S460			82.942					80.41	0.86	963
			0.0456	4.573		3.10374	6.04959	4.53	0.477334				784
	367	D6S1644			87.515					89.78	0.72	790
			0.0491	4.923		2.74029	7.1304	4.9	0.490778				380
	368	D6S458			92.439					92.63	0.43	382
			0.0721	7.261		5.28992	9.25397	6.82	0.331246				683
	369	D6S1709			99.699					102.47	0.75	683
			0.0718	7.228		5.44841	9.02996	6.24	0.138539				833
	370	D6S268			106.928					107.86	0.8	834
			0.0502	5.036		3.01957	7.07086	4.19	0.205749				456
	371	D6S416			111.964					112.56	0.47	456
			0.0002	0.025		0	0.125431	1.3	1				691
	372	D6S1603			111.989					113.85	0.67	691
			0.0272	2.726		1.62835	3.81963	3.23	0.817824				852
	373	D6S1712			114.715					122.18	0.77	853
			0.0517	5.19		3.24151	7.15139	4.49	0.241448				504
	374	D6S408			119.904					125.14	0.53	504
			0.0274	2.741		1.71969	3.76811	2.42	0.268321				982
	375	D6S407			122.645					128.86	0.87	982
			0.0375	3.757		2.28661	5.23402	3.5	0.366142				646
	376	D6S1656			126.402					132.18	0.65	647
			0.024	2.397		1.3431	3.46275	3.94	0.997743				805
	377	D6S270			128.8					134.7	0.7	805
			0.0454	4.553		3.12007	5.9925	2.57	0.00331833				821
	378	D6S1009			133.352					137.34	0.74	821
			0.0428	4.288		2.88241	5.70541	4.52	0.624994				802
	379	D6S1569			137.641					139.1	0.74	802
			0.0204	2.037		0.941498	3.14275	3.15	0.97574				636
	380	D6S958			139.678					142.97	0.72	636
			0.0618	6.215		4.49577	7.94245	5.4	0.177392				774
	381	D6S1637			145.893					148.87	0.75	774
			0.041	4.109		2.51422	5.71262	3.14	0.117025				599
	382	D6S1687			150.003					151.07	0.61	599
			0.0429	4.296		3.00852	5.59839	5.64	0.978441				955
	383	D6S441			154.299					153.86	0.84	955
			0.079	7.969		5.9956	9.96276	5.84	0.0171948				748
	384	D6S419			162.268					157.7	0.72	748
			0.0288	2.881		1.59784	4.17237	3.74	0.90378				653
	385	D6S1581			165.149					160.2	0.61	653
			0.0247	2.476		1.41131	3.53495	1.79	0.103868				825
	386	D6S305			167.625					162.12	0.79	825
			0.0176	1.757		0.893806	2.62871	2.64	0.976449				885
	387	D6S1599			169.382					162.76	0.85	887
			0.0285	2.856		1.62839	4.08123	2.09	0.111102				712
	388	D6S1277			172.238					164.22	0.69	712
			0.0347	3.473		2.18951	4.76627	2.34	0.0417892				783
	389	D6S1719			175.711					165.99	0.78	783
			0.0127	1.268		0.368782	2.17259	1.65	0.795339				593
	390	D6S264			176.979					166.63	0.56	593
			0.0184	1.84		0.900593	2.78237	2.83	0.98025				786
	391	D6S297			178.819					167.16	0.77	788
			0.0224	2.241		1.04613	3.43944	2.23	0.492485				590
	392	D6S503			181.061					167.93	0.64	590
			0.0295	2.951		1.8491	4.06064	3.22	0.68168				906
	393	D6S281			184.012					169.74	0.82	908
			0.0023	0.229		0	0.594374	0.94	0.999933				664
	394	D6S446			184.241					170.39	0.68	674
Chr7	395	D7S2474			0					0.95	0.81	486
			0.0382	3.826		0.877606	6.80418	8.46	0.998807				163
	396	D7S2201			3.826					5.6	0.55	459
			0.0473	4.74		2.75832	6.74509	5.76	0.840676				444
	397	D7S641			8.566					8.68	0.71	737
			0.0544	5.457		3.6407	7.29709	4.94	0.287716				606
	398	D7S513			14.023					11.62	0.85	717
			0.0239	2.388		1.00639	3.78094	2.99	0.800884				468
	399	D7S664			16.411					13.66	0.58	525
			0.0573	5.759		4.05872	7.46515	3.26	0.00194714				735
	400	D7S2557			22.17					15.24	0.75	782
			0.0711	7.154		5.16021	9.1798	4.88	0.0126708				655
	401	D7S2495			29.324					19.17	0.69	683
			0.0253	2.531		1.30117	3.76623	2.4	0.416745				627
	402	D7S1802			31.855					20.67	0.68	647
			0.0136	1.356		0.369288	2.35245	1.45	0.57034				525
	403	D7S493			33.211					21.77	0.65	542
			0	0		0	1.54267	0.6	0.460674				306
	404	D7S1795			33.211					22.04	0.35	308
			0.0237	2.367		1.14283	3.60359	2.16	0.367878				590
	405	D7S2463			35.578					23.61	0.66	600
			0.0422	4.23		2.74918	5.71839	4.08	0.421438				715
	406	D7S516			39.808					28.16	0.75	747
			0.0677	6.812		5.04401	8.59675	7.93	0.89071				798
	407	D7S2252			46.621					32.04	0.77	820
			0.0347	3.476		2.20323	4.75245	2.87	0.175637				800
	408	D7S2250			50.097					35.34	0.77	805
			0.0496	4.978		3.29828	6.66571	4.63	0.34325				652
	409	D7S2846			55.075					38.1	0.65	669
			0.0147	1.466		0.464251	2.47779	1.4	0.445468				550
	410	D7S510			56.54					39.16	0.74	554
			0.0127	1.267		0.253362	2.28824	1.15	0.408374				466
	411	D7S2541			57.807					40.68	0.47	468
			0.021	2.097		1.04177	3.16259	2.09	0.491714				705
	412	D7S691			59.903					42	0.68	714
			0.0451	4.521		3.12877	5.92286	5.21	0.832422				862
	413	D7S519			64.425					46.08	0.78	869
			0.0344	3.444		2.25873	4.63605	1.8	0.00327646				912
	414	D7S2506			67.868					47.65	0.85	933
			0.0248	2.48		1.48631	3.47974	3.28	0.94155				940
	415	D7S2422			70.348					51.11	0.87	941
			0.0192	1.925		0.663309	3.18101	2.15	0.639314				458
	416	D7S2475			72.273					53.58	0.49	458
			0.0141	1.407		0.524524	2.29711	1.65	0.701901				681
	417	D7S499			73.68					55.57	0.68	684
			0.0095	0.949		0.28364	1.61693	1.17	0.741001				814
	418	D7S2429			74.628					62.17	0.74	814
			0.0058	0.581		0.0863686	1.0738	1.36	0.999018				909
	419	D7S502			75.21					66.69	0.86	909
			0.0338	3.387		2.04246	4.73276	2.25	0.0487999				700
	420	D7S2500			78.596					69.03	0.67	700
			0.0269	2.691		1.70597	3.68133	2.68	0.490025				1037
	421	D7S672			81.287					71.5	0.87	1041
			0.0153	1.527		0.577622	2.48445	2.16	0.902112				638
	422	D7S1870			82.814					73.76	0.65	638
			0.0232	2.321		1.30352	3.34174	2.93	0.878871				842
	423	D7S669			85.135					77.71	0.79	844
			0.0228	2.286		1.13185	3.43373	3.27	0.953688				649
	424	D7S2443			87.421					79.73	0.71	649
			0.0105	1.05		0.221916	1.87897	0.72	0.217355				582
	425	D7S660			88.472					80.44	0.63	582
			0.0337	3.37		1.99123	4.76418	5.04	0.990561				657
	426	D7S1528			91.842					83.89	0.69	661
			0	0		0	0.584497	0	0.0789047				813
	427	D7S2485			91.842					84	0.76	813
			0.0171	1.709		0.848638	2.57371	1.65	0.445172				870
	428	D7S630			93.551					88.28	0.81	870
			0.015	1.497		0.455302	2.54691	2.89	0.995361				520
	429	D7S2409			95.047					91.13	0.6	520
			0.0056	0.565		0.071126	1.04903	0.79	0.821686				895
	430	D7S657			95.612					92.64	0.79	897
			0.0212	2.119		1.05231	3.19218	2.83	0.902783				699
	431	D7S2431			97.731					94.98	0.89	701
			0.0178	1.785		0.808198	2.75466	1.53	0.306738				711
	432	D7S554			99.516					97.16	0.7	711
			0.0263	2.637		1.52021	3.74726	4.26	0.997877				798
	433	D7S2509			102.153					102.77	0.76	798
			0.0612	6.15		4.43865	7.87751	5.57	0.253583				770
	434	D7S2459			108.303					107.12	0.74	770
			0.0303	3.036		1.51434	4.55871	3.07	0.518635				491
	435	D7S2418			111.34					109.77	0.71	495
			0.0286	2.865		1.73889	3.99026	3.2	0.721194				848
	436	D7S486			114.205					115.68	0.8	849
			0	0		0	1.30613	0	0.0792222				362
	437	D7S522			114.205					115.86	0.47	363
			0.0296	2.968		1.47046	4.46177	4.83	0.992658				497
	438	D7S648			117.173					123.64	0.53	497
			0.0228	2.279		1.1406	3.42494	2.01	0.320532				659
	439	D7S514			119.452					126.82	0.67	665
			0.0232	2.324		1.2699	3.37549	1.71	0.127258				789
	440	D7S530			121.775					128.99	0.74	789
			0.0254	2.537		1.3967	3.69035	2.71	0.612863				727
	441	D7S649			124.312					130.51	0.7	732
			0.0556	5.586		3.67553	7.50698	4.83	0.220034				564
	442	D7S2533			129.899					134.08	0.55	564
			0.0315	3.158		1.83613	4.47662	3.43	0.65888				678
	443	D7S509			133.057					136.96	0.68	680
			0.0266	2.66		1.64114	3.68611	3.6	0.963691				957
	444	D7S684			135.716					138.19	0.83	961
			0.0192	1.925		0.912868	2.93058	3.03	0.984327				713
	445	D7S1824			137.641					139.66	0.72	713
			0.0166	1.657		0.772504	2.54977	0.88	0.0424811				796
	446	D7S2513			139.298					141.05	0.83	797
			0.0242	2.419		1.44377	3.40187	2.99	0.872174				951
	447	D7S661			141.717					143.23	0.85	951
			0	0		0	0.6194	0.33	0.649641				767
	448	D7S676			141.717					143.71	0.72	767
			0.0215	2.147		1.13103	3.17342	2.18	0.521946				778
	449	D7S2511			143.863					146.18	0.75	778
			0.0718	7.226		5.32742	9.15355	7.12	0.455111				730
	450	D7S1805			151.089					150.09	0.77	730
			0.0135	1.349		0	2.79496	1.06	0.346659				246
	451	D7S642			152.439					150.59	0.28	246
			0.0308	3.087		1.95786	4.21308	3.28	0.633376				909
	452	D7S483			155.526					151.83	0.8	911
			0.0402	4.033		2.67402	5.3893	4.69	0.829916				815
	453	D7S2462			159.558					153.19	0.82	817
			0.0128	1.277		0.262688	2.29893	3.03	0.999616				469
	454	D7S2447			160.835					154.09	0.57	471
			0.0742	7.478		5.77632	9.1914	7.77	0.632397				947
	455	D7S559			168.313					156.17	0.79	953
			0.0033	0.328		0	0.927515	1.45	0.99988				354
	456	D7S2423			168.641					157.29	0.42	366
Chr8	457	D8S264			0					2.12	0.84	914
			0.0411	4.115		2.47223	5.77533	3.43	0.206346				563
	458	D8S1824			4.115					3.54	0.76	751
			0.0297	2.972		1.61679	4.3346	3.08	0.561045				604
	459	D8S518			7.087					4.48	0.67	667
			0.0398	3.986		2.40449	5.58041	3.84	0.427277				590
	460	D8S1742			11.073					6.2	0.87	673
			0.0216	2.162		1.0277	3.29722	2.48	0.708944				633
	461	D8S1819			13.236					6.74	0.73	663
			0.0507	5.088		3.13959	7.0509	2.74	0.00905582				494
	462	D8S1825			18.324					8.96	0.55	505
			0.0072	0.718		0	1.52806	0.76	0.53861				421
	463	D8S516			19.042					9.45	0.42	425
			0.0087	0.869		0.20227	1.53822	0.85	0.476499				743
	464	D8S520			19.912					10.59	0.75	761
			0.0079	0.786		0.0467637	1.53372	0.41	0.158153				545
	465	D8S1759			20.698					11.52	0.62	553
			0.0308	3.083		1.88368	4.28769	3.8	0.87834				800
	466	D8S552			23.78					12.79	0.75	821
			0.0032	0.316		0	0.77158	1.59	1				601
	467	D8S1790			24.096					13.11	0.62	601
			0.0173	1.735		0.703753	2.75909	1.32	0.21665				620
	468	D8S1827			25.831					14.86	0.61	624
			0.0091	0.909		0.0718031	1.74891	0.28	0.0703629				493
	469	D8S549			26.74					15.69	0.56	495
			0.0966	9.78		7.51676	12.0896	9.56	0.424095				693
	470	D8S258			36.521					20.41	0.69	704
			0.0159	1.594		0.691842	2.49026	1.87	0.72876				745
	471	D8S1116			38.115					21.47	0.74	755
			0.0119	1.186		0.308306	2.07288	3.17	0.999994				581
	472	D8S1734			39.3					22.85	0.64	596
			0.0849	8.574		6.27368	10.9089	6.22	0.0224303				590
	473	D8S585			47.875					27.57	0.63	612
			0	0		0	0.898022	1.11	0.99707				528
	474	D8S1820			47.875					28.05	0.51	537
			0.0721	7.256		5.46784	9.07211	6.79	0.304073				826
	475	D8S505			55.131					34.57	0.77	829
			0.0217	2.168		1.24034	3.1039	2.45	0.721063				943
	476	D8S1791			57.299					38.27	0.79	952
			0.026	2.601		1.55914	3.64783	2.58	0.483271				897
	477	D8S532			59.9					40.91	0.79	909
			0.0182	1.82		0.827013	2.81604	1.71	0.413555				696
	478	D8S531			61.72					49.19	0.66	696
			0.0332	3.328		1.77497	4.88122	5.17	0.989893				516
	479	D8S1737			65.048					54.95	0.55	516
			0.0077	0.77		0.1398	1.40057	0	0.00831761				739
	480	D8S509			65.818					55.76	0.7	743
			0.0498	4.994		3.34399	6.6601	5.7	0.796897				675
	481	D8S1763			70.812					60.27	0.67	675
			0.006	0.604		0.0844758	1.11571	1.45	0.999381				862
	482	D8S260			71.416					61.98	0.82	862
			0.016	1.601		0.402895	2.80004	2.42	0.90978				422
	483	D8S512			73.016					65.56	0.42	422
			0.05	5.013		3.49263	6.55026	3.92	0.0793672				797
	484	D8S543			78.029					70.18	0.71	797
			0.0334	3.345		2.13484	4.55905	4.72	0.986761				852
	485	D8S279			81.374					73.15	0.79	857
			0.0654	6.579		4.78643	8.38589	5.49	0.117374				751
	486	D8S1705			87.953					80.41	0.75	755
			0.0453	4.541		2.77563	6.32067	5.12	0.73832				538
	487	D8S1707			92.494					87.96	0.54	538
			0.0046	0.46		0	0.985178	0.28	0.25082				638
	488	D8S273			92.954					88.98	0.75	638
			0.0079	0.786		0.129458	1.45095	2.35	0.999998				690
	489	D8S270			93.74					93.09	0.67	692
			0.0228	2.286		1.32153	3.24332	2.29	0.50685				931
	490	D8S1699			96.026					96.08	0.87	941
			0.041	4.112		2.79581	5.42833	4.1	0.494518				884
	491	D8S1778			100.138					99.24	0.83	886
			0.0142	1.423		0.615147	2.22635	1.69	0.744051				830
	492	D8S1762			101.562					101.53	0.73	830
			0.0222	2.217		1.15943	3.2855	2.34	0.586503				741
	493	D8S521			103.778					102.38	0.72	741
			0.0423	4.236		2.96427	5.52154	5.16	0.920425				966
	494	D8S1132			108.014					107.4	0.86	966
			0.0203	2.036		0.99864	3.06533	2.68	0.890683				718
	495	D8S1470			110.05					112.29	0.7	718
			0.0044	0.443		0	0.882172	0.76	0.921965				861
	496	D8S1779			110.492					113.83	0.72	865
			0.0079	0.785		0.0561298	1.52434	0	0.0174377				559
	497	D8S281			111.278					115.1	0.53	560
			0.0633	6.369		4.46708	8.27963	4.32	0.017323				648
	498	D8S1823			117.646					120.57	0.62	652
			0.0336	3.365		2.14131	4.59287	4.08	0.873305				838
	499	D8S514			121.012					123.81	0.73	846
			0.0361	3.614		2.39722	4.83967	4.44	0.906668				906
	500	D8S1799			124.626					125.65	0.82	906
			0.0117	1.17		0.365352	1.97568	0.63	0.0941941				686
	501	D8S1461			125.796					126.36	0.64	686
			0.0139	1.386		0.633947	2.14741	2.7	0.999649				921
	502	D8S1793			127.181					127.37	0.85	922
			0.044	4.416		2.87843	5.95271	5.42	0.900419				695
	503	D8S263			131.597					129.37	0.74	696
			0.03	3		1.86672	4.14361	1.51	0.00500289				869
	504	D8S284			134.597					131.58	0.8	873
			0.0472	4.734		3.34947	6.126	5.06	0.677217				913
	505	D8S256			139.331					134.51	0.78	915
			0.0194	1.938		0.883051	3.00064	1.45	0.181601				654
	506	D8S1746			141.268					135.31	0.66	660
			0.033	3.301		1.83308	4.78227	2.91	0.299737				569
	507	D8S1783			144.569					137.34	0.75	573
			0.0031	0.307		0	0.735444	1.2	0.999979				656
	508	D8S274			144.876					137.69	0.67	666
			0.0453	4.545		2.37462	6.72747	7.78	0.998112				357
	509	D8S1743			149.421					140.72	0.6	383
Chr9	510	D9S1779			0					0.51	0.78	691
			0	0		0	1.73958	0.48	0.315935				271
	511	D9S1858			0					0.69	0.5	437
			0.0542	5.438		2.92311	7.98748	7.08	0.896968				315
	512	D9S54			5.438					2.9	0.49	440
			0.0259	2.597		1.4278	3.75966	2.45	0.405431				717
	513	D9S288			8.035					3.94	0.85	924
			0.0243	2.435		1.26612	3.60036	3.05	0.850233				672
	514	D9S1686			10.47					4.63	0.77	745
			0	0		0	1.04107	1.07	0.979991				455
	515	D9S1810			10.47					4.82	0.48	460
			0.0468	4.695		3.17675	6.2194	5.24	0.759039				754
	516	D9S286			15.165					8.04	0.78	784
			0.0568	5.703		4.05192	7.36984	5.72	0.507249				768
	517	D9S168			20.868					10.58	0.76	786
			0.0236	2.363		0.980449	3.74667	3.82	0.980466				465
	518	D9S1808			23.231					13.41	0.47	469
			0.0636	6.399		4.28301	8.52922	3.53	0.0038771				525
	519	D9S235			29.63					14.8	0.52	534
			0.0431	4.321		2.90693	5.74144	4.96	0.811454				801
	520	D9S157			33.952					17.62	0.78	837
			0.0298	2.982		1.41635	4.5566	3.93	0.881067				454
	521	D9S162			36.934					19.67	0.51	463
			0.0461	4.626		3.26984	5.98321	3.34	0.0315778				934
	522	D9S1870			41.56					22.09	0.85	965
			0.0082	0.821		0	1.79969	2.63	0.999852				326
	523	D9S171			42.382					24.52	0.35	330
			0.0443	4.445		2.67921	6.21516	2.65	0.0231603				529
	524	D9S259			46.826					26.01	0.55	532
			0.0538	5.398		3.69344	7.12102	5.44	0.517835				682
	525	D9S1853			52.224					29.85	0.68	692
			0	0		0	0.669833	0	0.0789421				709
	526	D9S2149			52.224					30.02	0.71	712
			0.03	3.003		1.92132	4.08871	3.23	0.658873				959
	527	D9S1817			55.227					33.85	0.86	966
			0.0242	2.424		1.12533	3.72172	2.38	0.474779				541
	528	D9S772			57.651					36.92	0.57	541
			0.0438	4.394		2.66442	6.1286	5.28	0.842402				545
	529	D9S1777			62.045					70.38	0.55	545
			0.0261	2.608		1.42082	3.8069	2.74	0.583038				690
	530	D9S1876			64.653					74.42	0.7	698
			0.0223	2.235		1.21964	3.24516	2.53	0.718238				820
	531	D9S175			66.888					77.14	0.74	826
			0.0578	5.805		4.06883	7.55715	3.94	0.0176128				707
	532	D9S1674			72.693					79.11	0.72	716
			0.0295	2.949		1.57944	4.33189	4.05	0.940593				585
	533	D9S1843			75.641					81.73	0.61	587
			0.0366	3.666		1.95798	5.38373	3.1	0.258158				467
	534	D9S1785			79.307					84.48	0.53	467
			0.0592	5.948		4.09796	7.81419	6.35	0.664188				638
	535	D9S307			85.256					88.81	0.67	648
			0.0524	5.259		3.64097	6.88871	4.23	0.106516				740
	536	D9S253			90.514					91.06	0.69	742
			0.0093	0.934		0.253801	1.60675	0	0.00351405				774
	537	D9S283			91.448					91.6	0.75	779
			0.0217	2.174		1.24034	3.1039	4.22	0.999991				943
	538	D9S1781			93.623					93.46	0.81	948
			0.0175	1.751		0.689325	2.81368	3.28	0.997586				587
	539	D9S287			95.374					97.51	0.58	590
			0.0473	4.747		3.05063	6.44867	4.57	0.420319				611
	540	D9S1690			100.121					103.14	0.75	611
			0.056	5.623		4.00835	7.25061	4.39	0.0673591				793
	541	D9S172			105.744					107.71	0.79	793
			0.03	3.008		0	6.21963	1.92	0.253157				110
	542	D9S1162			108.752					109.19	0.14	110
			0.0008	0.08		0	0.264301	1.91	1				904
	543	D9S261			108.832					109.87	0.8	916
			0.025	2.5		1.42987	3.57661	3.52	0.968329				817
	544	D9S1675			111.333					112.13	0.77	817
			0.0028	0.279		0	0.604456	0	0.0453696				1019
	545	D9S1828			111.612					112.37	0.86	1021
			0.0515	5.167		3.3027	7.04841	4.98	0.421815				547
	546	D9S1824			116.779					115.93	0.61	547
			0.0183	1.833		0.925342	2.7375	1.4	0.175601				843
	547	D9S1776			118.611					117	0.79	855
			0.0359	3.598		2.34254	4.85437	3.86	0.65969				852
	548	D9S934			122.209					120.14	0.77	853
			0.0729	7.341		5.32524	9.38344	4.77	0.00616399				659
	549	D9S1682			129.55					124.03	0.66	661
			0.0252	2.526		1.39419	3.65266	3.55	0.962639				744
	550	D9S1825			132.077					126.93	0.71	744
			0.0161	1.607		0.628042	2.59432	1.23	0.223952				631
	551	D9S1821			133.683					128.37	0.61	636
			0.019	1.899		0.927589	2.87568	2.54	0.900671				757
	552	D9S290			135.583					130.57	0.75	758
			0.0201	2.009		0.68514	3.33986	2.26	0.643394				431
	553	D9S1795			137.592					131.35	0.43	433
			0.0201	2.014		1.11257	2.9109	2.32	0.749602				939
	554	D9S1863			139.605					132.49	0.79	943
			0.0416	4.172		2.77753	5.56823	4.26	0.550504				798
	555	D9S1830			143.777					134.71	0.73	799
			0.0052	0.521		0	1.09185	1.33	0.997247				608
	556	D9S1793			144.299					135.39	0.86	608
			0.0346	3.467		2.12728	4.80878	2.91	0.208146				721
	557	D9S1818			147.766					136.28	0.7	724
			0.0679	6.836		5.10544	8.57534	7.68	0.830421				839
	558	D9S1826			154.601					137.59	0.76	840
			0.0315	3.157		1.90342	4.40889	4.75	0.993637				753
	559	D9S1838			157.759					139.76	0.82	767
			0	0		0	3.63768	1.91	0.642384				128
	560	D9S2168			157.759					140.14	0.16	128
Chr10	561	D10S249			0					0.27	0.78	878
			0.0207	2.069		0.701907	3.44357	5.39	0.999999				416
	562	D10S602			2.069					2.25	0.59	580
			0.0725	7.3		4.97508	9.65969	8.89	0.907196				492
	563	D10S591			9.369					4.4	0.59	610
			0.0489	4.91		3.21446	6.60817	5.34	0.691957				633
	564	D10S189			14.279					6.76	0.73	716
			0.0706	7.11		5.37061	8.86159	6.03	0.112398				862
	565	D10S1649			21.389					9.46	0.81	950
			0.0637	6.407		4.59913	8.22725	6.22	0.420801				720
	566	D10S570			27.796					12.97	0.78	751
			0.055	5.524		3.8762	7.18051	5.11	0.312148				750
	567	D10S191			33.32					14.6	0.8	788
			0.0174	1.741		0.806172	2.67645	1.59	0.376032				753
	568	D10S1653			35.061					15.72	0.75	758
			0.015	1.498		0.635312	2.36649	2.2	0.943328				759
	569	D10S1661			36.558					16.74	0.78	772
			0.0396	3.964		2.54756	5.39549	3.11	0.11837				730
	570	D10S548			40.523					18.76	0.68	733
			0.0474	4.75		3.06585	6.45359	4.1	0.224157				616
	571	D10S1673			45.272					24.51	0.66	620
			0.0437	4.381		3.02766	5.74113	5	0.814111				886
	572	D10S600			49.653					28.7	0.87	896
			0.0165	1.648		0.74202	2.56027	2.6	0.979594				756
	573	D10S213			51.301					29.51	0.72	761
			0.0366	3.664		2.34566	4.99258	4.05	0.71486				782
	574	D10S208			54.965					31.72	0.73	782
			0.0556	5.58		3.83633	7.34353	4.41	0.0942813				673
	575	D10S1746			60.545					42.34	0.64	674
			0.0362	3.623		1.84715	5.41476	3.87	0.605546				426
	576	D10S1772			64.168					49.71	0.47	426
			0.0139	1.393		0.606219	2.17518	1.46	0.569066				857
	577	D10S196			65.561					51.81	0.73	866
			0.0497	4.985		3.24717	6.73788	2.89	0.00904875				608
	578	D10S539			70.546					54.73	0.63	612
			0.0679	6.834		4.88036	8.80498	7.34	0.693827				656
	579	D10S609			77.38					63.43	0.66	661
			0.0566	5.68		4.18467	7.19432	5.98	0.649844				930
	580	D10S1647			83.06					70.61	0.84	945
			0.0361	3.612		2.37584	4.86121	3.76	0.589651				875
	581	D10S537			86.672					72.07	0.78	880
			0.0542	5.442		3.67528	7.22111	5.04	0.328419				642
	582	D10S556			92.114					76.92	0.65	644
			0.0134	1.345		0.237781	2.44417	1.13	0.354295				418
	583	D10S580			93.459					77.73	0.45	419
			0.0327	3.271		1.98093	4.57282	2.55	0.136286				730
	584	D10S1677			96.73					79.88	0.74	730
			0.0426	4.269		2.66777	5.88174	3.95	0.347879				616
	585	D10S1761			100.999					82.8	0.61	616
			0.0451	4.521		3.19055	5.86047	3.37	0.0450044				944
	586	D10S1658			105.52					85.76	0.87	945
			0.0233	2.334		1.35978	3.30536	2.43	0.578508				928
	587	D10S1765			107.854					89.59	0.77	932
			0.0367	3.68		1.98904	5.37259	2.88	0.177684				480
	588	D10S1753			111.533					92.4	0.51	480
			0.0058	0.58		0	1.19927	0.91	0.851865				578
	589	D10S536			112.114					92.87	0.62	579
			0.0213	2.135		1.10101	3.16339	1.69	0.200696				756
	590	D10S185			114.249					95.18	0.74	756
			0.0354	3.542		2.28068	4.81574	4.42	0.911492				825
	591	D10S1709			117.791					99.48	0.77	829
			0.0085	0.846		0.164046	1.53644	1.55	0.977175				688
	592	D10S1726			118.636					100.7	0.68	692
			0.0095	0.945		0.315219	1.58532	1.76	0.993766				897
	593	D10S192			119.582					102.43	0.85	897
			0.0119	1.194		0.53695	1.84391	1.38	0.715373				1059
	594	D10S1267			120.775					104.37	0.91	1065
			0.0469	4.703		2.8362	6.58465	4.46	0.39928				498
	595	D10S597			125.479					111.22	0.59	498
			0.0703	7.081		5.03794	9.13948	7.99	0.80808				622
	596	D10S562			132.56					116.63	0.67	622
			0.0178	1.78		0.959395	2.60307	1.53	0.274872				997
	597	D10S1773			134.34					118.03	0.85	1001
			0.0207	2.068		0.974769	3.16959	2.14	0.548912				649
	598	D10S1693			136.409					119.43	0.75	649
			0.0167	1.672		0.712543	2.62993	1.44	0.318607				688
	599	D10S1236			138.081					119.8	0.68	688
			0.0945	9.567		7.37075	11.7963	9.16	0.359605				723
	600	D10S587			147.648					125.18	0.87	726
			0.0121	1.215		0.501239	1.91972	1.09	0.369832				914
	601	D10S1723			148.863					125.65	0.83	914
			0.0112	1.122		0.433268	1.80753	0.88	0.24661				902
	602	D10S1656			149.984					126.09	0.81	902
			0.0315	3.157		1.90175	4.41057	4.59	0.987427				751
	603	D10S575			153.142					127.92	0.75	752
			0.0418	4.19		2.89634	5.48884	3.21	0.0689061				929
	604	D10S217			157.332					129.43	0.84	929
			0.012	1.196		0.40635	1.99472	0.89	0.221909				723
	605	D10S1676			158.528					129.9	0.69	725
			0.0388	3.89		2.38919	5.39345	4.24	0.677024				643
	606	D10S1655			162.418					130.85	0.61	649
			0.0416	4.165		2.36807	5.98208	5.46	0.918771				476
	607	D10S169			166.583					132.41	0.48	481
			0.0061	0.608		0	1.26217	0.72	0.629512				548
	608	D10S1651			167.191					132.58	0.54	553
			0.0463	4.648		2.80388	6.49535	3.99	0.243579				507
	609	D10S212			171.839					134.3	0.53	518
Chr11	610	D11S4046			0					1.92	0.75	498
			0.015	1.504		0	3.05785	1.93	0.705777				235
	611	D11S1318			1.504					2.28	0.62	623
			0.0222	2.219		0.873743	3.57241	4.1	0.996769				460
	612	D11S4146			3.723					3.7	0.68	647
			0.0143	1.426		0.638871	2.22263	2.7	0.999154				865
	613	D11S1760			5.149					5.34	0.9	1030
			0.0264	2.642		1.34563	3.94285	3.46	0.891205				589
	614	D11S1331			7.791					7.25	0.61	617
			0.0303	3.032		1.67152	4.40043	3.3	0.648938				611
	615	D11S4149			10.823					9.09	0.59	630
			0.0081	0.812		0.195391	1.425	1.06	0.787189				817
	616	D11S1999			11.635					10.68	0.81	843
			0.0654	6.577		4.69835	8.47569	6.37	0.414595				682
	617	D11S4170			18.211					14.39	0.74	711
			0.0273	2.729		1.65703	3.81094	2.81	0.555928				885
	618	D11S902			20.94					17.45	0.8	901
			0.0341	3.416		2.23431	4.60011	3.22	0.37307				913
	619	D11S2368			24.356					19.24	0.85	918
			0.0382	3.83		1.90633	5.75994	4.64	0.795545				385
	620	D11S928			28.186					20.11	0.39	385
			0.0457	4.58		2.91476	6.26106	4.03	0.258362				609
	621	D11S1359			32.766					22.4	0.61	617
			0.0288	2.884		1.73393	4.0355	4.7	0.998989				817
	622	D11S4080			35.65					25.66	0.77	828
			0.0336	3.363		1.97365	4.76172	4.25	0.893039				648
	623	D11S914			39.013					31.32	0.62	650
			0.0246	2.46		1.32254	3.60399	1.86	0.150328				712
	624	D11S1776			41.473					33.5	0.88	723
			0.0181	1.812		0.736197	2.88706	2.58	0.919416				592
	625	D11S907			43.285					34.62	0.62	597
			0.0417	4.182		2.44046	5.92912	3.46	0.208998				512
	626	D11S4102			47.467					36.73	0.69	520
			0.0349	3.496		2.15823	4.83816	2.97	0.220764				728
	627	D11S1360			50.963					40.19	0.65	741
			0.0116	1.157		0.402742	1.91821	1.85	0.962757				768
	628	D11S1785			52.12					42.34	0.69	771
			0.0124	1.24		0.372455	2.1088	1.01	0.301564				625
	629	D11S903			53.36					44.1	0.6	625
			0.0543	5.449		3.99063	6.9217	5.07	0.304762				941
	630	D11S4191			58.809					59.76	0.86	946
			0.0259	2.59		0.537339	4.65609	3.83	0.880366				230
	631	D11S4205			61.399					62.94	0.39	230
			0.0292	2.924		0.849591	5.00716	3.97	0.837943				254
	632	D11S4087			64.323					67.86	0.27	254
			0.0471	4.721		3.11111	6.34677	3.98	0.183306				671
	633	D11S4162			69.045					70.65	0.68	675
			0.0133	1.329		0.55536	2.10591	1.23	0.399891				840
	634	D11S1314			70.373					72	0.82	846
			0.068	6.838		5.01391	8.68926	4.98	0.0229455				749
	635	D11S937			77.211					77.53	0.76	761
			0.0317	3.178		1.71836	4.63556	3.16	0.492355				559
	636	D11S1362			80.389					79.48	0.57	561
			0.0357	3.572		2.39449	4.76168	4.41	0.916109				954
	637	D11S1887			83.96					86.07	0.82	967
			0.005	0.5		0	1.01039	1.71	0.999998				734
	638	D11S1780			84.461					87.33	0.7	734
			0.028	2.801		1.61756	3.99146	3	0.627556				747
	639	D11S4118			87.262					93	0.69	749
			0.0598	6.004		4.15686	7.87722	5.32	0.233557				643
	640	D11S917			93.267					96.63	0.69	643
			0.025	2.502		1.36549	3.64128	2.85	0.725457				727
	641	D11S1317			95.768					99.96	0.7	733
			0.0399	4.003		1.98593	6.02409	2.35	0.0542785				366
	642	D11S1886			99.771					104.32	0.41	368
			0.029	2.908		1.61452	4.19586	3.55	0.836831				654
	643	D11S4206			102.679					109.08	0.65	661
			0.0459	4.6		3.00791	6.20741	6.16	0.971427				669
	644	D11S1327			107.28					113.65	0.68	671
			0.0116	1.16		0.316506	2.00457	1.39	0.703185				619
	645	D11S908			108.439					114.79	0.57	619
			0.0527	5.285		3.64559	6.94518	3.64	0.0246156				721
	646	D11S4127			113.725					117.15	0.71	721
			0.0383	3.838		2.51292	5.16751	2.93	0.0897833				813
	647	D11S4132			117.563					119.45	0.83	821
			0.0184	1.84		0.838071	2.84507	2.1	0.693621				691
	648	D11S4089			119.403					120.49	0.7	692
			0.0521	5.226		3.67769	6.79037	4.34	0.130968				801
	649	D11S4094			124.629					122.8	0.78	801
			0.0392	3.928		2.61777	5.24376	4.67	0.865719				850
	650	D11S934			128.557					125.59	0.82	851
			0	0		0	0.667024	0.32	0.581448				712
	651	D11S4151			128.557					125.8	0.64	716
			0.1214	12.384		9.44933	15.4118	12.67	0.573702				522
	652	D11S2367			140.941					131.04	0.54	528
			0.0104	1.045		0.182787	1.89813	1.84	0.966164				538
	653	D11S1320			141.986					131.43	0.53	540
			0.0311	3.117		1.94129	4.29018	3.9	0.904985				846
	654	D11S969			145.102					132.74	0.78	857
			0.005	0.502		0	1.09506	1.47	0.999299				540
	655	D11S968			145.604					133.32	0.55	549
Chr12	656	D12S352			0					0.53	0.73	680
			0.0282	2.826		0.946904	4.70707	3.82	0.850486				300
	657	D12S1656			2.826					1.68	0.66	551
			0.0231	2.314		1.07698	3.54913	4.85	0.99997				570
	658	D12S372			5.14					3.46	0.74	766
			0.0412	4.129		2.60263	5.66382	3.83	0.350625				657
	659	D12S1725			9.269					4.32	0.68	764
			0.0029	0.293		0	0.650888	0.76	0.994651				853
	660	D12S314			9.562					4.84	0.87	940
			0.036	3.608		2.29514	4.92231	2.49	0.0476325				781
	661	D12S374			13.169					5.84	0.75	822
			0.0567	5.699		3.98805	7.41426	8.41	0.998985				719
	662	D12S336			18.869					9.39	0.73	725
			0.0214	2.144		1.15986	3.12441	2.4	0.69711				837
	663	D12S1697			21.013					11.69	0.82	841
			0.0641	6.448		4.81665	8.08801	6.19	0.379643				891
	664	D12S364			27.461					13.72	0.89	903
			0.139	14.28		11.9211	16.6936	13.53	0.269109				950
	665	D12S1591			41.741					23.98	0.84	972
			0.0204	2.039		1.03448	3.04944	1.12	0.0364609				759
	666	D12S1057			43.78					24.57	0.75	768
			0.0568	5.707		3.83708	7.58816	4.98	0.223991				601
	667	D12S1337			49.488					28.01	0.61	605
			0.0035	0.353		0	0.844523	0.99	0.994399				548
	668	D12S1704			49.841					29.11	0.6	553
			0.0079	0.795		0	1.68072	1.82	0.988281				380
	669	D12S1681			50.635					30.36	0.46	380
			0.0285	2.849		1.75695	3.95198	1.97	0.0572055				889
	670	D12S345			53.484					32.22	0.83	902
			0.0441	4.418		2.99706	5.85311	5.88	0.977066				807
	671	D12S85			57.902					45.62	0.86	815
			0.0333	3.331		2.08011	4.59397	4.98	0.994753				790
	672	D12S368			61.233					50.92	0.77	790
			0.0383	3.833		2.15918	5.52453	4	0.575062				506
	673	D12S1707			65.066					53.32	0.53	506
			0.0432	4.328		2.98715	5.68071	4.51	0.602864				889
	674	D12S83			69.394					59.18	0.8	893
			0.0065	0.645		0.0143906	1.28589	1.86	0.999904				614
	675	D12S329			70.04					61.43	0.64	615
			0.074	7.453		5.46282	9.47047	5.71	0.0431136				686
	676	D12S1294			77.492					66.22	0.71	695
			0.0118	1.18		0.407724	1.95328	1.14	0.459373				751
	677	D12S313			78.672					66.79	0.78	751
			0.0694	6.983		5.16098	8.82787	4.2	0.00135581				768
	678	D12S1052			85.655					73.9	0.74	770
			0.0386	3.864		2.2168	5.52706	3.4	0.28965				527
	679	D12S326			89.518					76.5	0.68	527
			0.0401	4.02		2.45253	5.59264	4.17	0.574942				608
	680	D12S1708			93.539					80.93	0.61	608
			0.0406	4.071		2.72328	5.42055	5.39	0.9723				834
	681	D12S351			97.61					90.43	0.77	847
			0.0159	1.589		0.704242	2.47783	1.44	0.369656				766
	682	D12S95			99.198					91.46	0.78	767
			0.0146	1.464		0.608982	2.3127	1.66	0.676948				763
	683	D12S1346			100.662					92.71	0.74	769
			0.0594	5.966		3.33473	8.63504	4.96	0.227226				315
	684	D12S2081			106.628					96.26	0.37	317
			0.0271	2.714		1.55231	3.87593	2.93	0.643048				755
	685	D12S346			109.342					98.05	0.69	761
			0.0179	1.793		0.792818	2.79014	1.61	0.361352				679
	686	D12S1727			111.135					100.23	0.61	679
			0.0196	1.964		1.04117	2.88217	1.71	0.296466				874
	687	D12S1030			113.099					101.45	0.76	880
			0.0437	4.384		2.37349	6.40307	3.58	0.217457				402
	688	D12S1636			117.483					104.35	0.59	402
			0.0007	0.074		0	0.30936	0.67	1				469
	689	D12S1683			117.557					104.71	0.64	471
			0.0371	3.721		2.13319	5.30795	2.69	0.102044				551
	690	D12S1613			121.277					106.16	0.55	551
			0.0142	1.419		0.546693	2.29494	2.83	0.999204				705
	691	D12S1583			122.697					108.31	0.76	705
			0.0093	0.934		0.184037	1.67659	2.24	0.999707				636
	692	D12S1616			123.631					111.78	0.67	636
			0.0285	2.854		1.6232	4.08644	3.7	0.910936				706
	693	D12S354			126.484					113.61	0.7	706
			0.0185	1.85		0.839536	2.86367	0.92	0.035624				683
	694	D12S369			128.334					114.1	0.7	683
			0.0668	6.719		5.15228	8.30132	6.37	0.33126				1002
	695	D12S366			135.053					117.06	0.85	1018
			0.0204	2.038		1.08194	3.00183	3.03	0.978168				836
	696	D12S395			137.091					118.67	0.77	836
			0.0021	0.212		0	0.564395	0.5	0.94562				641
	697	D12S2073			137.303					119.77	0.77	641
			0.056	5.622		3.70423	7.55961	5.35	0.390324				561
	698	D12S1614			142.925					124.44	0.57	561
			0.007	0.704		0.0556052	1.34472	1.97	0.999943				643
	699	D12S324			143.629					125.19	0.7	645
			0.0447	4.483		3.00838	5.96336	4.31	0.409726				764
	700	D12S2078			148.112					126.53	0.75	764
			0.0592	5.953		4.0774	7.83513	4.66	0.0888425				624
	701	D12S1609			154.064					127.62	0.61	624
			0.0173	1.732		0.716747	2.74606	2.69	0.967972				636
	702	D12S1659			155.797					127.98	0.57	638
			0.0181	1.808		0.857292	2.76561	2.24	0.810958				752
	703	D12S367			157.605					128.53	0.71	752
			0.0186	1.865		0.921555	2.80148	2.39	0.864978				796
	704	D12S2069			159.47					128.96	0.77	798
			0.0482	4.838		3.34542	6.33321	6.02	0.939582				805
	705	D12S1723			164.307					130.53	0.75	819
			0.0138	1.38		0.463979	2.29765	2.35	0.980852				623
	706	D12S1638			165.687					131.83	0.66	631
Chr13	707	D13S175			0					19.75	0.67	718
			0.0899	9.091		6.53225	11.6933	7.76	0.155097				505
	708	D13S232			9.091					22.7	0.8	913
			0.0338	3.381		2.03473	4.74055	2.29	0.0560299				692
	709	D13S1243			12.472					23.71	0.74	795
			0.0304	3.039		1.84367	4.24735	4.38	0.985202				790
	710	D13S221			15.511					25.47	0.78	878
			0.0658	6.622		4.79369	8.46079	6.56	0.475103				728
	711	D13S217			22.133					28.27	0.72	743
			0.0355	3.559		2.35804	4.75802	4.75	0.974224				923
	712	D13S289			25.692					30.16	0.8	950
			0.0213	2.129		1.04975	3.21483	4.12	0.999837				686
	713	D13S171			27.821					32.15	0.66	705
			0.0515	5.169		3.31115	7.03984	4.76	0.333665				552
	714	D13S219			32.99					36.06	0.59	562
			0.0149	1.486		0.464397	2.51774	3.43	0.999891				536
	715	D13S218			34.476					37.93	0.56	536
			0.0563	5.653		4.10584	7.21299	5.24	0.300522				868
	716	D13S325			40.129					42.07	0.78	885
			0.0316	3.168		1.74802	4.5855	3.14	0.486652				589
	717	D13S326			43.297					43.85	0.62	598
			0.0617	6.203		4.42284	7.99614	5.82	0.337541				719
	718	D13S272			49.5					49.6	0.7	719
			0.0896	9.062		6.32803	11.8421	5.71	0.00802455				441
	719	D13S1320			58.562					62.7	0.46	445
			0.0591	5.934		4.15368	7.73702	5.24	0.222188				685
	720	D13S279			64.496					70.49	0.69	695
			0.0699	7.037		5.13913	8.95338	7.96	0.828288				715
	721	D13S162			71.534					74.87	0.75	728
			0.0156	1.559		0.561815	2.56044	1.54	0.483957				592
	722	D13S1281			73.093					77.36	0.68	592
			0.0326	3.26		2.15794	4.37453	3.01	0.326172				995
	723	D13S170			76.353					80.01	0.88	1008
			0.0246	2.463		1.37121	3.55512	2.06	0.235179				777
	724	D13S271			78.817					84.28	0.77	784
			0.0249	2.495		1.32346	3.66339	3.98	0.993588				685
	725	D13S265			81.312					89.17	0.62	691
			0.0485	4.864		3.33569	6.40404	3.55	0.0460193				768
	726	D13S775			86.176					93.56	0.71	768
			0.0413	4.137		2.85359	5.43076	4.95	0.890908				929
	727	D13S1241			90.313					96.35	0.81	929
			0.0291	2.918		1.79517	4.03433	2.8	0.421372				872
	728	D13S1298			93.231					97.82	0.83	872
			0.0149	1.494		0.675124	2.30655	1.44	0.451763				849
	729	D13S1232			94.725					99.27	0.77	850
			0.0103	1.033		0.155481	1.90544	2.04	0.98812				512
	730	D13S779			95.757					100.3	0.55	524
			0.0278	2.788		1.6364	3.93228	3.22	0.772188				793
	731	D13S1256			98.545					102.1	0.72	793
			0.02	2.001		0.95174	3.05216	1.68	0.27445				685
	732	D13S274			100.546					103.36	0.72	687
			0.0675	6.793		4.80572	8.79874	4.8	0.0246742				630
	733	D13S797			107.34					104.93	0.66	630
			0.0599	6.015		4.42927	7.62075	4.35	0.0197973				875
	734	D13S796			113.354					106.69	0.8	881
			0.0269	2.691		1.50292	3.88533	1.66	0.0444789				713
	735	D13S778			116.045					107.27	0.7	713
			0.028	2.808		1.6817	3.92698	5.16	0.99998				835
	736	D13S1315			118.852					109.14	0.82	838
			0.0441	4.418		0.972176	7.91336	6	0.813294				137
	737	D13S261			123.27					110.82	0.18	138
			0.0091	0.909		0.28581	1.53467	2.57	1				889
	738	D13S285			124.18					111.84	0.8	894
			0.0195	1.949		0.731982	3.17232	3.89	0.999061				495
	739	D13S293			126.128					113.33	0.51	506
Chr14	740	D14S261			0					19.91	0.56	545
			0.0291	2.917		0.550901	5.28876	4.01	0.817725				195
	741	D14S1043			2.917					20.45	0.45	413
			0	0		0	1.14886	0.04	0.0979337				412
	742	D14S1023			2.917					20.51	0.75	646
			0.0434	4.353		2.8433	5.86653	5.26	0.880406				709
	743	D14S283			7.271					21.76	0.78	876
			0.035	3.511		2.18086	4.83554	0.64	1.0938e-05				744
	744	D14S990			10.781					22.66	0.84	831
			0.0236	2.359		1.12056	3.60587	4.07	0.996421				576
	745	D14S972			13.141					23.42	0.65	609
			0.022	2.204		1.22726	3.17726	2.27	0.554826				873
	746	D14S1032			15.345					25.28	0.82	908
			0.0114	1.14		0.363519	1.91743	1.7	0.920999				718
	747	D14S1280			16.485					25.73	0.67	729
			0.0313	3.134		1.87121	4.40099	2.33	0.106136				734
	748	D14S262			19.619					28.63	0.66	735
			0.0324	3.241		1.79861	4.69592	3.83	0.785718				579
	749	D14S1071			22.86					30.9	0.73	588
			0.0346	3.467		2.19498	4.74058	6.53	0.999999				800
	750	D14S741			26.327					32.82	0.8	822
			0.0332	3.325		1.99009	4.66445	2.32	0.0701076				696
	751	D14S70			29.652					33.53	0.69	738
			0.0223	2.233		1.19002	3.27488	1.79	0.203138				774
	752	D14S1014			31.884					34.69	0.69	782
			0.0207	2.07		1.12195	3.02191	1.78	0.273937				866
	753	D14S75			33.954					36.5	0.79	883
			0.0317	3.173		1.80274	4.55056	3.08	0.4465				630
	754	D14S552			37.127					41.67	0.66	635
			0.0294	2.943		1.85228	4.03732	3.25	0.708809				925
	755	D14S976			40.07					47.16	0.82	929
			0.0426	4.27		2.87842	5.66893	2.34	0.00326547				817
	756	D14S978			44.34					50.98	0.78	819
			0.02	1.997		0.992148	3.01162	3.55	0.99866				741
	757	D14S747			46.337					53.64	0.71	752
			0.0078	0.776		0.151677	1.4087	1.5	0.987599				753
	758	D14S276			47.112					54.75	0.76	761
			0.0194	1.944		1.02524	2.85801	2.75	0.958118				873
	759	D14S980			49.056					56.22	0.87	878
			0.0044	0.438		0	1.06283	1.33	0.997448				434
	760	D14S274			49.494					56.73	0.48	434
			0.0614	6.17		4.43241	7.92487	5.25	0.149978				749
	761	D14S982			55.665					64.15	0.7	752
			0.0145	1.455		0.652056	2.2495	2.39	0.989395				862
	762	D14S1069			57.119					67.46	0.83	862
			0.0021	0.212		0	0.563568	0.18	0.433956				644
	763	D14S1065			57.331					67.98	0.7	644
			0.0081	0.815		0.165511	1.4549	0.99	0.707807				743
	764	D14S1011			58.146					68.64	0.73	743
			0.0094	0.938		0.281158	1.59939	1.07	0.650337				824
	765	D14S258			59.084					69.65	0.79	826
			0.0319	3.192		1.88818	4.50487	4.86	0.993604				699
	766	D14S986			62.276					73.58	0.73	699
			0.0029	0.292		0	0.65966	0.82	0.997522				813
	767	D14S1433			62.568					74.68	0.76	823
			0.0686	6.908		5.23771	8.58474	5.11	0.0173959				911
	768	D14S74			69.475					77.73	0.82	911
			0.0437	4.385		2.84223	5.92845	5.63	0.943273				685
	769	D14S616			73.86					84.26	0.78	689
			0.0116	1.161		0.378448	1.94254	1.14	0.479803				721
	770	D14S974			75.021					85.7	0.72	727
			0.055	5.518		3.30616	7.76037	5.54	0.506202				413
	771	D14S1044			80.539					89.14	0.51	413
			0.0374	3.751		2.13805	5.36373	4.37	0.775351				538
	772	D14S280			84.29					91.25	0.54	538
			0	0		0	0.669833	0	0.0789421				709
	773	D14S617			84.29					91.27	0.75	710
			0.0087	0.87		0.26431	1.47612	1.71	0.996695				903
	774	D14S1050			85.16					91.99	0.83	903
			0.0136	1.356		0.609174	2.11211	0.62	0.0267016				914
	775	D14S81			86.516					92.85	0.79	915
			0.041	4.105		2.61968	5.60609	3.51	0.215498				687
	776	D14S1054			90.621					94.37	0.69	687
			0.059	5.924		4.10756	7.76345	3.02	0.000853589				657
	777	D14S987			96.545					95.66	0.66	659
			0.017	1.702		0.839629	2.56269	2.77	0.992466				867
	778	D14S65			98.247					96.69	0.77	867
			0.0065	0.655		0	1.56441	0.58	0.440313				297
	779	D14S1019			98.902					96.86	0.32	298
			0.0577	5.797		4.22347	7.37967	7.76	0.992408				862
	780	D14S1426			104.699					99.69	0.79	871
			0.0057	0.575		0.0603078	1.07986	0.92	0.910759				838
	781	D14S985			105.274					100.37	0.78	843
			0.0401	4.016		2.38254	5.66336	5.32	0.939646				557
	782	D14S293			109.291					102.52	0.56	559
			0	0		0	0.550764	1.28	1				863
	783	D14S542			109.291					103.61	0.8	879
Chr15	784	D15S128			0					22.68	0.82	941
			0.0501	5.023		3.38631	6.67829	4.72	0.357276				689
	785	D15S97			5.023					24.38	0.84	935
			0.0316	3.164		1.8303	4.50265	1.91	0.0326892				664
	786	D15S975			8.187					25.06	0.7	719
			0.0324	3.247		1.72761	4.76747	2.45	0.152486				526
	787	D15S156			11.434					25.58	0.6	544
			0.02	2.003		0.963037	3.04083	4.52	0.999999				700
	788	D15S1019			13.437					27.45	0.68	729
			0.0143	1.426		0.346269	2.51586	1.93	0.816604				461
	789	D15S165			14.863					29.05	0.45	469
			0.0295	2.956		1.11911	4.79573	4.17	0.902429				328
	790	D15S231			17.819					31.04	0.41	331
			0.0108	1.084		0.271637	1.88926	2.22	0.997114				628
	791	D15S995			18.903					31.45	0.69	643
			0.018	1.797		0.929114	2.67354	1.33	0.14496				895
	792	D15S1040			20.7					31.91	0.79	915
			0.0304	3.039		1.79623	4.29507	4.17	0.961163				731
	793	D15S118			23.739					34.02	0.69	736
			0.052	5.217		3.62159	6.82683	4.77	0.291286				754
	794	D15S1012			28.955					36.79	0.74	761
			0.0252	2.527		1.13813	3.91002	2.99	0.745841				494
	795	D15S146			31.482					37.91	0.56	501
			0.0001	0.013		0	0.120248	0.48	1				316
	796	D15S214			31.495					38.19	0.35	316
			0.0222	2.217		1.21855	3.22616	3.11	0.958499				831
	797	D15S659			33.712					44.16	0.87	857
			0.0346	3.463		2.01551	4.92141	4.83	0.966905				614
	798	D15S1032			37.174					50.48	0.83	615
			0.0054	0.541		0.0461787	1.03397	1.2	0.995584				846
	799	D15S1016			37.715					51.32	0.88	853
			0.0502	5.039		3.39004	6.69487	5.27	0.608866				685
	800	D15S117			42.754					56.27	0.66	692
			0.0305	3.053		1.57683	4.5361	1.81	0.0494554				523
	801	D15S148			45.807					56.83	0.5	527
			0.0286	2.86		1.64986	4.07977	5.28	0.999949				728
	802	D15S1036			48.668					60.34	0.76	736
			0.0219	2.195		1.03442	3.35074	2.28	0.559596				616
	803	D15S1507			50.862					63.13	0.63	633
			0.0319	3.194		1.89832	4.49466	4.23	0.940815				710
	804	D15S988			54.056					65.11	0.78	712
			0.0318	3.188		1.64875	4.72587	3.65	0.723429				504
	805	D15S216			57.244					67.79	0.54	506
			0.0243	2.437		1.15265	3.71437	2.07	0.289758				558
	806	D15S145			59.681					68.65	0.53	562
			0.0344	3.446		1.78249	5.11604	4.05	0.761309				464
	807	D15S114			63.127					74.65	0.47	464
			0.048	4.815		3.44255	6.19438	4.29	0.227078				945
	808	D15S1005			67.942					78.11	0.81	953
			0.0054	0.54		0.0461787	1.03397	0.99	0.962907				846
	809	D15S1047			68.482					78.93	0.73	846
			0.0374	3.749		2.24441	5.25638	4.24	0.739336				617
	810	D15S999			72.231					84.05	0.6	637
			0.0266	2.666		1.58638	3.74112	4.4	0.999195				862
	811	D15S979			74.897					86.63	0.79	873
			0.0537	5.394		2.97036	7.83668	4.7	0.288533				338
	812	D15S158			80.291					89.54	0.41	338
			0.0229	2.294		1.35574	3.22908	1.53	0.0553824				984
	813	D15S652			82.585					90.32	0.85	986
			0.0498	4.996		3.48297	6.51935	7.61	0.999602				805
	814	D15S649			87.581					92.06	0.76	809
			0	0		0	0.764248	0	0.0789836				621
	815	D15S1004			87.581					92.13	0.6	627
			0.0082	0.817		0.206132	1.43426	0.96	0.672419				829
	816	D15S130			88.399					92.51	0.79	831
			0.0111	1.11		0.322565	1.89835	2.26	0.997872				680
	817	D15S816			89.509					92.82	0.75	680
			0.0151	1.515		0.494554	2.52761	1.94	0.796178				554
	818	D15S157			91.024					93.64	0.52	554
			0.0272	2.721		1.68135	3.76639	3.07	0.743048				941
	819	D15S657			93.744					94.51	0.8	941
			0.0435	4.356		2.88357	5.84612	3.27	0.0740178				740
	820	D15S1014			98.101					95.8	0.72	740
			0.0048	0.482		0	0.961149	1.56	0.999995				793
	821	D15S212			98.583					95.94	0.77	796
			0.0333	3.339		2.08952	4.5845	3.33	0.496905				802
	822	D15S966			101.922					96.77	0.75	807
			0.0157	1.57		0.673799	2.46824	0.89	0.0684773				739
	823	D15S120			103.492					97.41	0.71	748
Chr16	824	D16S521			0					0.03	0.62	607
			0	0		0	1.63242	5.89	1				289
	825	D16S3395			0					1.94	0.63	650
			0.0272	2.725		1.37911	4.07021	2.77	0.527476				565
	826	D16S3065			2.725					3.76	0.74	757
			0.0585	5.875		4.11705	7.6514	5.26	0.246531				697
	827	D16S423			8.6					5.98	0.83	829
			0.0415	4.158		2.77342	5.55213	5.27	0.941057				803
	828	D16S418			12.757					7.58	0.84	851
			0.0316	3.16		1.43314	4.90291	3.87	0.78724				394
	829	D16S3087			15.917					9.29	0.47	397
			0.0025	0.246		0	0.58792	1.05	0.999998				839
	830	D16S404			16.163					9.63	0.78	861
			0.0409	4.1		2.69372	5.5111	3.48	0.194208				770
	831	D16S519			20.263					11.19	0.8	787
			0.0158	1.582		0.76809	2.3938	1.83	0.726236				906
	832	D16S3075			21.845					12.12	0.84	918
			0.0195	1.946		0.81991	3.08407	2.77	0.921775				575
	833	D16S3062			23.791					12.93	0.6	578
			0.0193	1.927		0.912419	2.9511	1.47	0.187619				702
	834	D16S500			25.718					13.61	0.77	709
			0.058	5.826		3.2867	8.39606	6.66	0.738569				331
	835	D16S410			31.544					18.98	0.32	332
			0.0175	1.752		0.947406	2.55493	1.61	0.36573				1025
	836	D16S3041			33.297					19.3	0.87	1041
			0.0472	4.735		3.23344	6.24331	4.73	0.497871				777
	837	D16S403			38.032					22.95	0.75	777
			0.054	5.42		3.81825	7.03522	4.5	0.130315				777
	838	D16S3068			43.452					25.47	0.74	787
			0.0316	3.167		2.00729	4.32454	2.87	0.309255				883
	839	D16S3145			46.619					26.78	0.79	890
			0.0515	5.167		3.54046	6.80719	6.64	0.960854				719
	840	D16S3080			51.787					48.24	0.72	725
			0.0081	0.811		0.191595	1.42879	1.7	0.997588				807
	841	D16S3136			52.598					49.26	0.73	822
			0.0348	3.487		2.04894	4.92811	2.77	0.164664				629
	842	D16S2623			56.085					50.67	0.69	635
			0.014	1.404		0.483327	2.31835	2.43	0.986028				631
	843	D16S3034			57.489					51.7	0.56	631
			0.0058	0.58		0.067409	1.09276	0	0.0132897				843
	844	D16S415			58.069					52.23	0.72	845
			0.0368	3.687		2.31125	5.06768	4.08	0.71197				725
	845	D16S3253			61.756					53.34	0.72	725
			0.0622	6.248		4.42953	8.09194	4.39	0.0226121				690
	846	D16S3057			68.004					56.09	0.72	693
			0.0079	0.786		0.0405498	1.53994	1.46	0.960031				536
	847	D16S3038			68.79					56.98	0.54	536
			0.0403	4.041		2.58782	5.49652	5.03	0.908879				712
	848	D16S514			72.831					60.9	0.73	716
			0.0124	1.238		0.491236	1.98983	0.76	0.104461				839
	849	D16S503			74.07					62.16	0.71	843
			0.0313	3.132		1.88224	4.38989	2.4	0.125338				747
	850	D16S3019			77.202					64.69	0.72	747
			0.0382	3.828		2.21666	5.44623	4.22	0.683073				548
	851	D16S3066			81.03					71.89	0.56	548
			0.0248	2.482		1.52613	3.43976	3.64	0.991083				1020
	852	D16S515			83.511					75.07	0.86	1023
			0.059	5.929		4.12524	7.74546	3.91	0.0140878				670
	853	D16S3029			89.44					77.48	0.75	675
			0.0142	1.418		0.524837	2.31684	1.97	0.885305				671
	854	D16S516			90.858					77.68	0.67	673
			0	0		0	0.620205	0.29	0.56534				766
	855	D16S504			90.858					77.72	0.71	766
			0.0857	8.655		6.75183	10.5842	11.78	0.99921				871
	856	D16S3091			99.513					81.54	0.83	877
			0.0745	7.502		5.37309	9.66615	8.06	0.693368				602
	857	D16S763			107.015					83.28	0.61	609
			0.0667	6.715		4.93733	8.49959	6.61	0.456162				782
	858	D16S520			113.73					85.07	0.81	791
			0.0406	4.064		2.60347	5.54146	4.84	0.847941				703
	859	D16S2621			117.795					86.53	0.73	717
Chr17	860	D17S849			0					0.38	0.73	802
			0.0185	1.849		0.527876	3.17641	2.06	0.621556				399
	861	D17S1529			1.849					1	0.82	571
			0.0224	2.245		1.16677	3.3183	2.12	0.412384				730
	862	D17S831			4.094					1.86	0.9	940
			0.0521	5.225		3.47199	6.99894	5.86	0.758239				624
	863	D17S1876			9.32					4.29	0.65	684
			0.0369	3.695		1.96646	5.43587	1.94	0.0232996				459
	864	D17S1854			13.015					5.61	0.51	484
			0.0072	0.721		0.0850238	1.35531	2.1	0.99999				681
	865	D17S1832			13.736					5.91	0.71	729
			0.023	2.297		0.979613	3.62686	4.35	0.998762				495
	866	D17S960			16.034					7.2	0.51	510
			0.0324	3.249		1.89013	4.60374	3.92	0.835225				660
	867	D17S1791			19.282					9.1	0.64	676
			0.0491	4.923		3.39595	6.46505	3.84	0.0822558				777
	868	D17S804			24.205					9.81	0.72	787
			0.0202	2.021		0.998223	3.04567	2.1	0.560037				728
	869	D17S520			26.226					10.21	0.67	736
			0.0289	2.889		1.51281	4.27806	4.02	0.944676				568
	870	D17S969			29.115					11.79	0.62	572
			0.0369	3.693		2.26415	5.13538	2.78	0.105028				670
	871	D17S799			32.808					13.11	0.67	675
			0.0464	4.654		2.81923	6.50012	3.77	0.172941				511
	872	D17S922			37.462					13.97	0.5	516
			0.0082	0.815		0	1.69461	1.9	0.992238				409
	873	D17S839			38.277					14.43	0.45	409
			0.0658	6.616		4.57504	8.68396	4.66	0.0301854				580
	874	D17S1857			44.893					16.36	0.56	593
			0.0244	2.445		1.38821	3.49784	3.61	0.984912				826
	875	D17S1871			47.338					20.7	0.76	843
			0.018	1.804		1.00429	2.59818	1.66	0.364568				1072
	876	D17S1824			49.142					23.68	0.88	1098
			0.0502	5.038		3.54581	6.53712	5.01	0.485899				836
	877	D17S2194			54.181					28.98	0.78	846
			0.0373	3.735		2.36092	5.11864	3.6	0.422799				734
	878	D17S1842			57.915					29.95	0.74	737
			0.0478	4.798		2.9077	6.6953	3.32	0.0629177				497
	879	D17S1867			62.713					32.45	0.5	499
			0.0241	2.413		1.43981	3.38576	2.14	0.291899				959
	880	D17S1818			65.126					34.42	0.89	961
			0.0142	1.422		0.570464	2.27112	1.14	0.259009				745
	881	D17S1299			66.549					36.25	0.73	745
			0.0453	4.542		3.13611	5.95601	5.31	0.856708				850
	882	D17S1868			71.091					44.54	0.83	850
			0.0093	0.932		0.178102	1.68253	1.19	0.750839				626
	883	D17S1795			72.023					45.28	0.57	627
			0.0398	3.984		2.55732	5.42611	3.88	0.44108				723
	884	D17S788			76.007					47.64	0.68	727
			0.0196	1.958		1.09009	2.83311	3.08	0.994033				975
	885	D17S787			77.964					50.64	0.85	979
			0.0646	6.496		3.69438	9.33946	5.59	0.26388				302
	886	D17S957			84.46					52.83	0.32	302
			0.0265	2.655		1.51824	3.78947	1.84	0.080226				773
	887	D17S1290			87.115					53.69	0.73	777
			0.0197	1.972		0.783637	3.16063	3.35	0.988439				527
	888	D17S794			89.087					58.17	0.54	527
			0.0046	0.456		0	0.981512	0.32	0.299347				647
	889	D17S944			89.543					58.79	0.64	647
			0.0413	4.141		2.55191	5.73533	2.58	0.0271054				609
	890	D17S1874			93.685					61.63	0.54	610
			0.0411	4.121		2.71414	5.53098	4.09	0.483736				774
	891	D17S789			97.806					64.14	0.7	774
			0.0023	0.227		0	0.609539	0.7	0.992388				612
	892	D17S940			98.033					64.59	0.65	620
			0.0158	1.577		0.776909	2.38496	2.61	0.993924				926
	893	D17S949			99.61					65.98	0.8	930
			0.0359	3.596		2.37706	4.8196	3.03	0.181542				901
	894	D17S1351			103.207					68.18	0.8	901
			0.0271	2.711		1.63227	3.79558	2.68	0.476402				871
	895	D17S1862			105.918					68.84	0.9	872
			0.038	3.811		1.75031	5.87733	4.07	0.598518				334
	896	D17S929			109.729					69.75	0.36	335
			0.0304	3.049		1.7229	4.36887	2.53	0.223114				652
	897	D17S1603			112.778					71.58	0.73	654
			0.0135	1.354		0	2.83159	1.1	0.370088				234
	898	D17S2192			114.132					72.15	0.29	234
			0.0253	2.535		1.49879	3.5677	4.81	0.999992				890
	899	D17S802			116.667					73.75	0.8	897
			0.025	2.503		1.37778	3.62892	3.65	0.97706				743
	900	D17S1847			119.17					74.54	0.73	746
			0.0177	1.773		0.806959	2.73584	1.02	0.063441				720
	901	D17S836			120.943					74.81	0.74	725
			0.0235	2.353		1.15398	3.55219	3.87	0.993389				616
	902	D17S784			123.296					75.42	0.62	625
Chr18	903	D18S1105			0					1.82	0.48	480
			0.0542	5.436		2.84821	8.06407	5.83	0.614886				297
	904	D18S63			5.436					3.43	0.72	758
			0.0575	5.773		3.8172	7.75171	4.69	0.139047				553
	905	D18S1132			11.209					4.61	0.8	761
			0.0148	1.478		0.447138	2.51499	3.96	0.999999				525
	906	D18S452			12.687					5.82	0.79	584
			0.0198	1.981		0.842419	3.12171	2.94	0.950324				576
	907	D18S967			14.667					6.59	0.6	626
			0.0444	4.448		2.68901	6.22555	4.99	0.724502				530
	908	D18S1163			19.115					7.46	0.59	567
			0.0342	3.429		2.01419	4.84197	4.95	0.982526				641
	909	D18S843			22.544					8.6	0.65	665
			0.0321	3.218		1.661	4.77407	4.12	0.872685				497
	910	D18S464			25.763					9.95	0.62	510
			0.062	6.234		4.51113	7.96784	5.1	0.0989312				772
	911	D18S53			31.997					11.48	0.8	801
			0.0192	1.92		0.978605	2.86465	2.29	0.778422				816
	912	D18S453			33.917					12.9	0.85	829
			0.0567	5.692		4.06938	7.33168	6.43	0.811255				793
	913	D18S1107			39.609					20.38	0.79	801
			0.0517	5.191		3.46948	6.91993	4.85	0.350113				647
	914	D18S478			44.8					23.4	0.66	656
			0.0077	0.765		0.113993	1.42639	1.41	0.971995				682
	915	D18S877			45.565					24.98	0.69	684
			0.0268	2.685		1.35341	4.01554	3.07	0.71578				569
	916	D18S457			48.25					28.12	0.58	580
			0.0135	1.347		0.483937	2.21753	1.57	0.690294				682
	917	D18S1135			49.597					30.43	0.68	689
			0.0219	2.189		1.13573	3.24903	1.72	0.190832				740
	918	D18S1102			51.785					33.18	0.75	750
			0.0207	2.07		1.08173	3.06226	2.54	0.823193				797
	919	D18S468			53.855					36.48	0.73	799
			0.0502	5.035		3.54847	6.53443	4.5	0.240139				839
	920	D18S1143			58.89					42.08	0.78	842
			0.0316	3.165		1.90057	4.43191	2.95	0.369991				740
	921	D18S450			62.055					44.3	0.76	752
			0.0335	3.356		2.05475	4.65985	3.78	0.738657				740
	922	D18S474			65.412					46.95	0.77	742
			0.0266	2.666		1.52248	3.80532	3	0.718831				768
	923	D18S487			68.077					49.99	0.73	772
			0.0255	2.548		1.5229	3.58369	2.48	0.445362				904
	924	D18S1152			70.626					52.87	0.86	910
			0.0347	3.474		2.1345	4.82168	1.45	0.00152743				720
	925	D18S1129			74.099					54.74	0.78	720
			0.0211	2.108		1.16015	3.06389	2.95	0.957809				879
	926	D18S64			76.207					55.58	0.84	882
			0.0154	1.537		0.583814	2.49829	2.65	0.988397				637
	927	D18S1134			77.745					56.87	0.65	637
			0.0219	2.196		1.26448	3.11983	1.46	0.061017				960
	928	D18S1147			79.941					57.56	0.85	964
			0.0184	1.842		0.935602	2.74727	3.85	0.999993				848
	929	D18S68			81.782					59.69	0.79	849
			0.0187	1.869		0.981682	2.76125	2.23	0.785498				893
	930	D18S465			83.651					61.05	0.8	899
			0.0369	3.694		2.12718	5.27357	4.29	0.769949				558
	931	D18S979			87.345					64.06	0.61	559
			0.0949	9.611		7.06013	12.2031	8.9	0.29446				538
	932	D18S469			96.956					69.46	0.55	549
			0.0413	4.141		2.70287	5.58285	4.73	0.78907				744
	933	D18S1161			101.097					70.4	0.67	754
			0.0279	2.796		1.42277	4.16724	5.31	0.99983				557
	934	D18S1009			103.893					72.19	0.56	566
			0.0456	4.577		3.06283	6.09095	2.92	0.0159472				742
	935	D18S554			108.47					73.17	0.74	756
Chr19	936	D19S886			0					0.95	0.69	550
			0.0085	0.847		0	1.79906	0	0.0394787				360
	937	D19S883			0.847					1.36	0.8	801
			0.0432	4.326		2.62025	6.05152	5.93	0.96577				548
	938	D19S565			5.173					2.52	0.8	741
			0.016	1.598		0.690481	2.51167	2.36	0.948855				731
	939	D19S591			6.771					3.03	0.74	816
			0.0029	0.288		0	0.654539	1.3	1				836
	940	D19S424			7.059					3.18	0.82	895
			0.0337	3.373		2.15896	4.59528	4.36	0.943243				851
	941	D19S894			10.433					4.34	0.81	875
			0.037	3.711		2.35623	5.06274	4.26	0.788358				756
	942	D19S427			14.144					6.14	0.72	760
			0.0657	6.603		4.98291	8.24752	5.48	0.0870829				917
	943	D19S884			20.747					8.06	0.86	932
			0.0507	5.091		2.71998	7.47796	7.74	0.985118				334
	944	D19S584			25.839					11.06	0.41	338
			0.0185	1.852		0.823629	2.87963	1.22	0.114413				662
	945	D19S1165			27.691					12.16	0.72	674
			0.0585	5.877		4.32152	7.44371	4.05	0.0106331				893
	946	D19S226			33.568					14.49	0.86	915
			0	0		0	1.48504	0.28	0.219388				318
	947	D19S179			33.568					14.56	0.35	319
			0.0603	6.057		4.00822	8.13128	4.43	0.0598969				528
	948	D19S593			39.624					17.17	0.57	542
			0.051	5.114		3.4909	6.75557	3.86	0.0649716				713
	949	D19S566			44.739					19.02	0.71	736
			0.0242	2.419		1.35216	3.49384	3.74	0.992006				795
	950	D19S932			47.158					34.47	0.73	807
			0.0453	4.538		2.87197	6.22312	4.1	0.302182				602
	951	D19S414			51.696					36.61	0.58	608
			0.0105	1.051		0.263398	1.83743	1.95	0.987454				645
	952	D19S225			52.747					37.52	0.69	651
			0.0458	4.592		3.0558	6.13865	4.67	0.539066				719
	953	D19S208			57.339					40.32	0.74	720
			0.0588	5.904		4.30069	7.52622	6.36	0.708737				841
	954	D19S223			63.244					46.09	0.74	842
			0.0256	2.563		1.46874	3.65819	3.67	0.976204				804
	955	D19S217			65.807					48.97	0.72	806
			0.0043	0.426		0	0.900574	1.01	0.992145				743
	956	D19S903			66.233					49.74	0.74	749
			0.0546	5.485		4.04126	6.93158	4.51	0.0932451				973
	957	D19S902			71.718					53.02	0.85	978
			0.046	4.613		3.29858	5.9339	6.14	0.988234				988
	958	D19S867			76.33					55.23	0.85	992
			0.0041	0.413		0	0.841932	1.06	0.998407				841
	959	D19S246			76.743					55.65	0.81	841
			0.053	5.321		3.15398	7.50608	7.84	0.988002				417
	960	DG19S186			82.064					57.12	0.61	417
			0.0364	3.645		2.34641	4.95144	2.6	0.0573824				803
	961	D19S888			85.709					58.35	0.76	809
			0.021	2.105		1.21335	2.99045	2.52	0.822109				1004
	962	D19S572			87.815					58.8	0.88	1004
			0.0241	2.408		1.33548	3.49049	1.33	0.0244255				782
	963	D19S927			90.222					58.99	0.77	784
			0.0509	5.104		3.43859	6.78822	5.95	0.837512				676
	964	D19S418			95.327					60.24	0.73	682
			0.0057	0.565		0	1.14893	0.97	0.912166				650
	965	D19S605			95.892					60.44	0.62	651
			0.0253	2.527		0.934383	4.13513	4.71	0.996098				372
	966	D19S573			98.419					61.9	0.46	378
			0.0075	0.752		0.138237	1.3621	0.37	0.111721				764
	967	D19S254			99.171					62.36	0.7	771
Chr20	968	D20S117			0					0.6	0.9	990
			0.0438	4.389		2.73144	6.06079	4.36	0.485316				590
	969	D20S113			4.389					1.98	0.7	742
			0.0143	1.43		0.594726	2.26685	1.86	0.843012				776
	970	D20S842			5.819					2.63	0.87	905
			0.026	2.604		1.48938	3.7179	3.29	0.886629				788
	971	D20S482			8.424					4.45	0.74	812
			0.0338	3.382		2.05287	4.72228	4.04	0.831699				711
	972	D20S882			11.806					5.58	0.73	733
			0.0114	1.144		0.311715	1.96931	2.51	0.999395				631
	973	D20S905			12.95					5.81	0.74	640
			0.0353	3.537		2.12132	4.95612	3.91	0.69748				658
	974	D20S115			16.487					7.61	0.69	682
			0.0296	2.961		1.62764	4.30353	2.79	0.399665				621
	975	D20S879			19.448					8.51	0.67	626
			0.0064	0.635		0.00772052	1.27255	0.94	0.823705				611
	976	D20S175			20.083					9.14	0.65	634
			0.0512	5.141		3.39315	6.89544	6.52	0.93854				622
	977	D20S189			25.224					11.12	0.6	623
			0.0659	6.625		4.81118	8.46353	5.55	0.12278				735
	978	D20S852			31.849					15.38	0.77	758
			0.0198	1.983		1.00375	2.95984	1.79	0.350889				782
	979	D20S904			33.832					15.67	0.79	791
			0.0214	2.137		1.18844	3.09573	2.09	0.458004				888
	980	D20S112			35.969					17.26	0.8	893
			0.0466	4.676		3.25918	6.09544	4.25	0.278942				864
	981	D20S432			40.646					19.78	0.79	865
			0.0242	2.423		1.36536	3.48059	3.04	0.873868				815
	982	D20S912			43.068					20.81	0.77	823
			0.0406	4.069		2.0769	6.07399	3.54	0.301727				380
	983	D20S425			47.137					29.94	0.48	383
			0.045	4.513		3.07895	5.95291	6.01	0.979191				813
	984	D20S107			51.651					38.32	0.73	820
			0.0212	2.121		0.931306	3.31364	1.98	0.408069				564
	985	D20S108			53.771					40.26	0.69	566
			0.0292	2.92		1.83936	4.01005	2.02	0.0512327				931
	986	D20S96			56.691					41.53	0.86	941
			0.0324	3.249		1.92463	4.569	3.35	0.562114				695
	987	D20S481			59.94					43.2	0.73	697
			0.0025	0.246		0	0.632453	0.6	0.963562				655
	988	D20S838			60.186					44.07	0.77	661
			0.019	1.902		0.992445	2.81064	2.91	0.985138				869
	989	D20S891			62.088					45.36	0.79	871
			0.042	4.208		2.62226	5.8061	3.86	0.333161				619
	990	D20S176			66.296					46.75	0.6	623
			0	0		0	0.60912	0	0.0789155				780
	991	D20S887			66.296					47.11	0.83	781
			0.0568	5.706		3.9967	7.42591	5.09	0.240782				719
	992	D20S1083			72.002					50.07	0.75	723
			0.0329	3.292		2.06433	4.52919	2.56	0.12105				812
	993	D20S211			75.294					51.6	0.75	812
			0.0502	5.037		3.33724	6.74838	5.22	0.583294				643
	994	D20S100			80.332					53.75	0.75	645
			0.0148	1.479		0.54012	2.42179	1.14	0.239042				634
	995	D20S102			81.811					54.42	0.64	637
			0.0245	2.452		1.18776	3.71931	3.98	0.990917				576
	996	D20S430			84.263					55.58	0.79	585
			0.0249	2.493		1.27741	3.70966	2.6	0.569055				634
	997	D20S164			86.756					56.49	0.66	642
			0.0177	1.772		0.800881	2.74193	2.25	0.833376				711
	998	D20S171			88.528					57.24	0.74	719
Chr21	999	D21S1904			0					15.43	0.74	685
			0.0177	1.768		0.472992	3.07088	1.46	0.319513				397
	1000	D21S1432			1.768					16.27	0.74	676
			0.0734	7.398		5.0065	9.81429	7.38	0.495632				473
	1001	D21S1899			9.167					18.99	0.64	638
			0.0172	1.718		0.821957	2.62051	1.75	0.525478				805
	1002	D21S1905			10.885					19.87	0.83	960
			0.0279	2.789		1.27711	4.31384	1.7	0.0788789				455
	1003	D21S1902			13.674					21.05	0.5	466
			0.0032	0.316		0	0.706833	1.74	1				819
	1004	D21S1884			13.991					21.55	0.78	830
			0.0421	4.221		2.48939	5.96074	3.2	0.124239				522
	1005	D21S272			18.212					24.3	0.57	530
			0	0		0	0.516764	1.37	1				920
	1006	D21S1914			18.212					24.54	0.83	938
			0.0447	4.482		3.13373	5.83673	5.19	0.847473				913
	1007	D21S1442			22.694					27.74	0.76	931
			0.0159	1.591		0.467497	2.71518	3.2	0.997472				477
	1008	D21S1239			24.285					30.88	0.49	483
			0.0037	0.37		0	0.805743	0.11	0.121076				746
	1009	D21S1908			24.655					31.16	0.68	764
			0.0037	0.372		0	0.761102	0.24	0.25734				926
	1010	D21S1909			25.028					31.46	0.84	938
[truncated: 57 more rows]

## Sheet: female
Chromosome	Index	Marker	Recombination Fraction	Interval Distance (cM)	Genetic Position (cM)	95% Confidence Interval (low)	95% Confidence Interval (high)	Interval Distance (Rutgers Map v.2) (cM)	Significance (P-value) for Diffence of I nterval Genetic Distance	Physical Position (Mb)	Heterozygosity	Informative Meiosis (interval)
Chr1	1	D1S468			0					3.57	0.75
			0.0683	6.876		3.3213	10.495	7.74	0.682052			198
	2	D1S2870			6.876					6.21	0.64
			0.0152	1.518		0.268313	2.77453	2.7	0.967375			367
	3	D1S508			8.394					7.53	0.74
			0.0444	4.448		2.47682	6.44059	4.07	0.352736			422
	4	D1S450			12.842					9.51	0.82
			0.0312	3.127		1.5812	4.67288	2.51	0.217888			490
	5	D1S2667			15.969					11.41	0.83
			0.0237	2.373		0.695603	4.0533	3.14	0.814992			317
	6	D1S434			18.342					12.25	0.61
			0.066	6.638		4.51627	8.78527	8.16	0.917993			539
	7	D1S507			24.98					14.9	0.82
			0.0267	2.676		0.881399	4.47057	4.04	0.932088			312
	8	D1S2697			27.656					16.29	0.58
			0.0415	4.156		2.04053	6.29363	4.13	0.489122			343
	9	D1S1592			31.812					17.94	0.65
			0.0555	5.576		3.42096	7.74575	4.32	0.12729			442
	10	D1S2644			37.388					18.9	0.74
			0.0224	2.237		0.9827	3.50315	2.1	0.412883			532
	11	D1S199			39.624					19.83	0.84
			0.0426	4.275		2.03804	6.51979	6	0.93432			317
	12	D1S2864			43.9					22.75	0.55
			0.0215	2.155		0	4.92698	2.43	0.578241			106
	13	D1S2620			46.055					23.74	0.33
			0.0619	6.221		3.58839	8.89027	4.98	0.178337			328
	14	D1S2749			52.276					27.17	0.55
			0.0162	1.621		0.497671	2.7451	3.46	0.999321			486
	15	D1S470			53.897					29.93	0.79
			0.0639	6.428		4.00482	8.87579	7.43	0.790205			401
	16	D1S241			60.325					33.27	0.65
			0.0789	7.956		4.43276	11.5605	6.73	0.248821			232
	17	D1S255			68.281					37.42	0.5
			0.0043	0.428		0	0.958532	1.76	1			589
	18	D1S186			68.709					38	0.89
			0.0771	7.77		4.80215	10.7973	9.75	0.90085			320
	19	D1S2861			76.479					42.88	0.66
			0.0211	2.114		0.825759	3.39954	1.47	0.16421			481
	20	D1S2713			78.592					44.29	0.74
			0.0182	1.818		0.575284	3.06859	2.16	0.703063			443
	21	D1S2797			80.41					46.71	0.8
			0.0081	0.812		0	1.70367	3.92	1			387
	22	D1S197			81.222					50.52	0.74
			0.0465	4.661		2.42033	6.92551	6.74	0.964068			342
	23	D1S2652			85.882					55.24	0.7
			0.0626	6.297		3.61222	9.01033	4.87	0.149685			320
	24	D1S476			92.18					58.01	0.58
			0.0131	1.306		0.269843	2.35189	2.4	0.979834			459
	25	D1S220			93.486					59.06	0.78
			0.0399	3.998		1.86956	6.14202	3.5	0.323481			327
	26	D1S2846			97.483					61.37	0.68
			0.004	0.399		0	0.956137	0.25	0.298494			495
	27	D1S2788			97.882					61.63	0.8
			0.045	4.516		2.73455	6.30132	3.76	0.203813			528
	28	D1S438			102.398					63.59	0.82
			0.0321	3.211		1.80744	4.62651	3.12	0.447753			606
	29	D1S198			105.609					66.78	0.88
			0.0207	2.075		0.792399	3.35268	5.7	1			477
	30	D1S219			107.684					69.61	0.74
			0.0674	6.782		4.67153	8.91531	6.4	0.362139			557
	31	D1S2841			114.466					79.26	0.85
			0.0029	0.285		0	0.829302	0.26	0.456582			382
	32	D1S500			114.751					79.74	0.76
			0.0198	1.98		0.697198	3.26749	1.85	0.42078			453
	33	D1S430			116.731					81.05	0.74
			0.0349	3.498		1.62815	5.37301	2.99	0.298086			373
	34	D1S2862			120.229					81.99	0.65
			0	0		0	1.94535	0	0.0795055			242
	35	D1S2856			120.229					82.13	0.5
			0.0383	3.836		2.13896	5.54497	4.05	0.596598			494
	36	D1S2766			124.065					85.84	0.8
			0.0406	4.074		1.91199	6.24115	2.8	0.124696			324
	37	D1S2865			128.139					88.12	0.59
			0.0185	1.856		0.434298	3.27037	4.25	0.999531			348
	38	D1S435			129.994					91.33	0.63
			0.02	1.996		0.371825	3.63457	0.73	0.0631562			284
	39	D1S2776			131.991					92.98	0.51
			0.0158	1.581		0.426608	2.73613	3.48	0.999357			449
	40	D1S2664			133.571					95.72	0.8
			0.0367	3.672		2.00632	5.35514	3.77	0.543533			490
	41	D1S206			137.243					101.46	0.81
			0.0177	1.772		0.707009	2.83608	2.35	0.856821			591
	42	D1S495			139.016					102.33	0.86
			0.0324	3.245		0.196435	6.31696	4.18	0.725433			130
	43	D1S2688			142.261					106.74	0.22
			0.0953	9.652		6.60824	12.7599	9.03	0.346334			378
	44	D1S2726			151.912					110.99	0.7
			0.0794	8.006		5.09226	10.9784	9.86	0.890131			342
	45	D1S189			159.919					116.5	0.8
			0.0969	9.816		5.6446	14.1233	8.3	0.240159			203
	46	D1S442			169.735					144.34	0.42
			0.0181	1.811		0.545597	3.07831	4.51	0.999985			427
	47	D1S498			171.546					149.57	0.73
			0.0666	6.702		4.12201	9.31355	10.69	0.998547			368
	48	D1S1653			178.248					156.2	0.68
			0.0364	3.648		1.99292	5.30798	3.22	0.306873			496
	49	D1S2707			181.895					158.34	0.78
			0.0275	2.755		1.16149	4.34966	2.41	0.336609			407
	50	D1S484			184.65					159.03	0.72
			0.0165	1.651		0.41245	2.89078	2.77	0.961573			407
	51	D1S2768			186.301					160.78	0.69
			0.0511	5.124		2.66134	7.61961	6.16	0.792403			310
	52	D1S2628			191.425					163.42	0.59
			0.0475	4.763		2.29511	7.25703	4.66	0.467111			288
	53	D1S196			196.188					165.87	0.6
			0.0396	3.969		2.0895	5.85838	4.66	0.763899			417
	54	D1S452			200.158					168.79	0.72
			0.0323	3.237		1.63568	4.83996	3.23	0.497801			472
	55	D1S218			203.395					172.77	0.82
			0.0428	4.293		2.40555	6.1877	3.01	0.0916974			447
	56	D1S2791			207.688					176.12	0.74
			0.0317	3.174		1.46206	4.89392	5.19	0.989166			404
	57	D1S2818			210.862					180.61	0.67
			0.0491	4.923		3.06203	6.80347	4.6	0.366255			523
	58	D1S238			215.784					186.41	0.82
			0.0572	5.748		3.50489	8.00863	4.83	0.21225			420
	59	D1S412			221.533					192.33	0.69
			0.0218	2.184		0.757898	3.60841	2.36	0.597022			405
	60	D1S413			223.716					196.89	0.69
			0.0278	2.778		1.13808	4.4337	6.65	0.999998			385
	61	D1S2615			226.494					200.18	0.7
			0.0604	6.072		3.6945	8.47238	6.25	0.558837			394
	62	D1S2717			232.566					202.33	0.68
			0.0399	3.996		2.19897	5.80843	3.44	0.271824			458
	63	D1S249			236.562					203.98	0.77
			0.035	3.502		1.74106	5.27917	3.93	0.680803			419
	64	D1S2685			240.064					206.06	0.84
			0.0394	3.948		1.92012	5.98931	4.38	0.661259			356
	65	D1S245			244.012					207.67	0.64
			0.008	0.799		0	1.67912	1.08	0.733786			395
	66	D1S205			244.811					208.18	0.82
			0.0717	7.221		4.67414	9.80314	7.02	0.43924			406
	67	D1S237			252.032					212.8	0.69
			0.1072	10.884		7.73811	14.1274	11.57	0.661745			397
	68	D1S2641			262.917					219.2	0.68
			0.0405	4.062		2.34925	5.77806	2.97	0.10614			515
	69	D1S213			266.979					221.88	0.83
			0.0807	8.142		5.61527	10.709	8.1	0.487343			464
	70	D1S2833			275.121					228.81	0.82
			0.0199	1.991		0.584057	3.40121	1.46	0.229835			379
	71	D1S2709			277.112					230.1	0.64
			0.0533	5.351		2.27896	8.4625	9.34	0.993891			208
	72	D1S1540			282.463					232.85	0.34
			0.0667	6.713		3.93159	9.53025	6.66	0.486022			317
	73	D1S2850			289.176					234.7	0.59
			0.0978	9.903		7.28046	12.5901	8.93	0.234165			521
	74	D1S2670			299.078					237.62	0.83
			0.0415	4.155		1.92002	6.41591	4.15	0.496669			307
	75	D1S1594			303.233					238.85	0.64
			0.0049	0.494		0	1.09149	1.49	0.999439			518
	76	D1S2785			303.727					238.94	0.84
			0.0139	1.393		0.151048	2.63138	1.19	0.375722			343
	77	D1S304			305.119					239.36	0.62
			0.0345	3.451		1.42205	5.50042	3.14	0.380746			311
	78	D1S2679			308.57					241.06	0.58
Chr2	79	D2S2268			0					0.21	0.63
			0.0118	1.177		0	3.03282	0	0.105521			131
	80	D2S323			1.177					2.09	0.43
			0.01	0.996		0	2.23482	1.77	0.889229			250
	81	D2S319			2.172					3.41	0.69
			0.0225	2.247		0.599197	3.90877	1.56	0.20617			310
	82	D2S2166			4.419					4.86	0.63
			0.0622	6.257		3.81811	8.71654	4.06	0.0388372			386
	83	D2S2211			10.676					7.39	0.71
			0.0528	5.298		3.12995	7.48965	7.73	0.985132			414
	84	D2S162			15.974					8.78	0.83
			0.0337	3.376		1.46075	5.29942	7.32	0.999968			343
	85	D2S398			19.35					10.46	0.72
			0.0363	3.634		2.00468	5.27589	2.17	0.0391172			508
	86	D2S168			22.984					11.36	0.78
			0.0595	5.981		3.94619	8.03032	6.44	0.671064			531
	87	D2S149			28.965					14.31	0.82
			0.0908	9.186		6.15526	12.2765	7.6	0.1539			363
	88	D2S2346			38.15					16.71	0.78
			0.0246	2.463		1.09147	3.83622	3.76	0.967943			492
	89	D2S305			40.613					19.28	0.82
			0.0587	5.897		3.86704	7.9469	9.09	0.998826			525
	90	D2S2168			46.51					24.94	0.79
			0.0486	4.875		0.442142	9.38661	5.61	0.626399			91
	91	D2S146			51.384					29.45	0.18
			0.0498	4.992		2.2179	7.80637	4.95	0.486957			238
	92	D2S400			56.376					31	0.41
			0.043	4.311		2.65871	5.97203	5.31	0.881106			585
	93	D2S367			60.687					34.29	0.87
			0.0191	1.912		0.585164	3.23939	3.36	0.983723			410
	94	D2S2230			62.599					36.49	0.68
			0.0571	5.734		3.78861	7.6989	6.22	0.686469			556
	95	D2S2328			68.333					40.53	0.86
			0.0273	2.735		1.13926	4.33174	3.47	0.817206			403
	96	D2S2259			71.068					42.85	0.67
			0.0051	0.513		0	1.27996	2.26	0.999996			329
	97	D2S2294			71.581					43.73	0.59
			0.0563	5.654		3.56541	7.76239	5.38	0.398901			476
	98	D2S391			77.235					46.26	0.74
			0.0708	7.13		4.7978	9.48918	6.86	0.411309			479
	99	D2S2156			84.365					51.11	0.79
			0.0345	3.456		1.60092	5.31961	4.72	0.908391			374
	100	D2S1364			87.821					57.44	0.65
			0.006	0.6		0	1.27582	1.31	0.980253			502
	101	D2S370			88.421					59.9	0.78
			0.0141	1.415		0.401499	2.4204	1.63	0.665098			525
	102	D2S337			89.836					61.52	0.81
			0.0656	6.597		4.28558	8.93892	5.27	0.130679			451
	103	D2S2368			96.433					67.07	0.81
			0.0408	4.092		2.30452	5.88413	4.21	0.552678			476
	104	D2S2152			100.524					69.57	0.75
			0.0355	3.56		1.75968	5.3615	7.5	0.99999			410
	105	D2S2110			104.084					72.93	0.68
			0.0256	2.56		1.1185	4.01027	3.63	0.925905			461
	106	D2S286			106.645					75.2	0.79
			0.023	2.3		0.61222	3.9963	3.04	0.803711			303
	107	D2S2116			108.945					76.5	0.62
			0.0605	6.082		3.3573	8.83866	4.07	0.0742318			300
	108	D2S1777			115.027					78.37	0.56
			0.0788	7.946		4.93481	11.016	5.88	0.0898654			318
	109	D2S428			122.973					82.84	0.66
			0.0197	1.967		0.503669	3.44177	4.15	0.99814			345
	110	D2S388			124.94					85.93	0.62
			0.0387	3.878		2.16883	5.59578	3.22	0.225612			493
	111	D2S2216			128.818					88.19	0.78
			0.0358	3.588		1.62015	5.56327	6.06	0.992854			345
	112	D2S2264			132.406					101.79	0.68
			0.0685	6.897		4.2325	9.5936	4.78	0.059994			355
	113	D2S293			139.303					106.64	0.81
			0.0636	6.397		4.09929	8.71713	7.24	0.763159			444
	114	D2S1896			145.7					112.41	0.7
			0.0566	5.689		3.47904	7.91194	3.6	0.0320112			429
	115	D2S363			151.389					117.11	0.72
			0.0878	8.874		6.07038	11.7298	9.27	0.608581			410
	116	D2S347			160.264					123.97	0.7
			0.0358	3.59		1.88312	5.29751	4.7	0.899198			460
	117	D2S2271			163.853					127.82	0.75
			0.0234	2.337		1.03963	3.64697	2.61	0.656646			519
	118	D2S2215			166.19					129.71	0.86
			0.0367	3.678		1.7853	5.57849	6.59	0.998632			382
	119	D2S2256			169.869					133.58	0.6
			0.0345	3.456		1.92986	4.98757	3.87	0.702369			553
	120	D2S2196			173.324					136.61	0.85
			0.0487	4.89		1.12689	8.70006	3.17	0.186117			127
	121	D2S349			178.214					142.11	0.28
			0.0401	4.022		2.26913	5.77801	4.13	0.549517			487
	122	D2S151			182.237					147.5	0.8
			0.0297	2.976		0.902742	5.0545	2.91	0.476081			259
	123	D2S2324			185.212					150.46	0.63
			0	0		0	0.965242	0	0.0790719			491
	124	D2S2277			185.212					150.75	0.77
			0.0368	3.691		1.98262	5.39931	6.88	0.999865			472
	125	D2S142			188.903					155.99	0.76
			0.0362	3.628		2.07696	5.18272	3.37	0.373061			562
	126	D2S1353			192.531					159.27	0.87
			0.0524	5.258		3.20814	7.32829	3.57	0.0533503			460
	127	D2S2330			197.789					166.41	0.81
			0.0151	1.514		0.326722	2.69589	1.68	0.610464			408
	128	D2S2345			199.303					168.43	0.72
			0.0745	7.503		5.05717	9.99088	8.24	0.719866			456
	129	D2S2284			206.806					171.2	0.68
			0.007	0.696		0.0167816	1.38357	1.01	0.812966			572
	130	D2S335			207.501					172.27	0.86
			0.0611	6.139		3.89758	8.40868	6.42	0.595883			447
	131	D2S2188			213.64					175.31	0.74
			0.0767	7.727		5.48195	10.0116	8.58	0.768291			557
	132	D2S364			221.367					182.74	0.77
			0.051	5.116		3.16428	7.08702	5.1	0.492901			494
	133	D2S118			226.483					191.31	0.78
			0.0513	5.151		3.27404	7.03672	5.94	0.795015			540
	134	D2S117			231.634					195.33	0.86
			0.013	1.296		0	2.60602	2.28	0.929346			290
	135	D2S311			232.93					197.28	0.52
			0.0187	1.869		0.26901	3.47658	2.16	0.638094			275
	136	D2S116			234.799					201.38	0.79
			0.0638	6.416		3.87367	8.98969	8.64	0.955019			363
	137	D2S2358			241.215					207.24	0.63
			0	0		0	1.3818	0.85	0.746415			342
	138	D2S2321			241.215					207.98	0.65
			0.0911	9.217		5.60164	12.9219	6.08	0.0447513			255
	139	D2S317			250.432					213.21	0.47
			0.0184	1.843		0.621178	3.06268	4.43	0.999983			467
	140	D2S2361			252.275					216.19	0.8
			0.0236	2.357		0.755983	3.97241	2.05	0.35191			344
	141	D2S2382			254.633					216.76	0.59
			0.0463	4.643		1.87298	7.44238	9.92	0.999878			223
	142	D2S2244			259.276					219.94	0.55
			0.042	4.205		2.27638	6.15611	3.12	0.134886			417
	143	D2S163			263.481					220.5	0.76
			0.048	4.811		2.98369	6.65894	3.16	0.0383024			530
	144	D2S126			268.292					221.73	0.8
			0.0627	6.298		3.98986	8.64368	5.2	0.175588			431
	145	D2S133			274.591					224.34	0.74
			0.0786	7.923		5.27144	10.6251	6.17	0.0979329			409
	146	D2S362			282.514					229.45	0.72
			0.0097	0.966		0.109227	1.83159	1.18	0.683551			498
	147	D2S2297			283.48					230.08	0.84
			0.0453	4.539		2.50177	6.59836	4.33	0.41938			403
	148	D2S427			288.019					231.91	0.68
			0.0149	1.491		0.416236	2.56602	2.02	0.832822			489
	149	D2S2344			289.511					233.15	0.85
			0.0602	6.053		3.87974	8.24187	8.67	0.990347			471
	150	D2S2973			295.563					235.7	0.78
			0	0		0	1.3699	0.86	0.759858			345
	151	D2S2202			295.563					236.29	0.52
			0.0073	0.732		0.0146725	1.44573	0.84	0.618357			544
	152	D2S338			296.296					236.9	0.85
			0.0609	6.119		3.93382	8.33051	6	0.457223			469
	153	D2S125			302.415					240.82	0.8
			0	0		0	1.06667	0	0.0791165			444
	154	D2S395			302.415					240.89	0.74
			0	0		0	1.17432	0.55	0.566773			403
	155	D2S140			302.415					241.39	0.75
Chr3	156	D3S4559			0					0.23	0.6
			0.0035	0.349		0	1.12878	0	0.18915			221
	157	D3S1307			0.349					1.32	0.76
			0	0		0	1.52297	0	0.0793181			310
	158	D3S1270			0.349					1.42	0.59
			0.0045	0.448		0	1.11021	0.25	0.276293			395
	159	D3S1297			0.798					2.01	0.73
			0.0041	0.413		0	0.95932	0.26	0.29622			520
	160	D3S3630			1.211					2.68	0.82
			0.0082	0.821		0.0381158	1.60243	2.41	0.999966			511
	161	D3S3050			2.032					3.27	0.85
			0.0237	2.367		0.369117	4.38208	0.43	0.028699			222
	162	D3S3706			4.399					4.04	0.41
			0	0		0	1.20092	1.73	0.999713			394
	163	D3S2397			4.399					5.08	0.71
			0.0657	6.612		2.70959	10.5886	4.61	0.158414			158
	164	D3S1515			11.011					6.39	0.4
			0.0801	8.078		5.32215	10.8867	4.54	0.00585907			386
	165	D3S3591			19.089					8.16	0.73
			0.0642	6.453		4.40314	8.53	9.36	0.996898			561
	166	D3S1263			25.542					11.49	0.9
			0.0242	2.417		0.720409	4.129	3.4	0.8695			314
	167	D3S2385			27.959					13.85	0.55
			0.1421	14.613		11.4268	17.9176	15.16	0.62942			528
	168	D3S1293			42.572					21.9	0.86
			0.0666	6.7		3.06139	10.4103	5.9	0.334219			184
	169	D3S1567			49.272					24.53	0.36
			0.0668	6.723		4.36879	9.10151	5.61	0.178058			444
	170	D3S1266			55.995					27.93	0.71
			0.0333	3.337		1.74052	4.93616	4.99	0.978598			489
	171	D3S3547			59.332					30.13	0.82
			0.1113	11.324		7.44714	15.3304	9.21	0.144406			272
	172	D3S1612			70.655					34.56	0.5
			0.008	0.798		0.0144546	1.58608	4.65	1			494
	173	D3S3521			71.453					38.84	0.78
			0.0165	1.651		0.193907	3.1101	1.07	0.217431			294
	174	D3S3522			73.104					40.76	0.49
			0.0354	3.549		1.65267	5.4494	4.99	0.931644			368
	175	D3S3597			76.653					43.94	0.67
			0.0622	6.251		2.46808	10.1095	5.59	0.366545			159
	176	D3S3672			82.903					54.69	0.34
			0.059	5.93		2.69286	9.21259	4.87	0.26164			207
	177	D3S3532			88.834					57.45	0.48
			0.0434	4.356		2.41158	6.30347	3.52	0.200883			428
	178	D3S1234			93.19					60.08	0.74
			0.077	7.757		5.26722	10.2952	7.14	0.313464			454
	179	D3S1600			100.947					63.29	0.75
			0.0164	1.639		0.359684	2.92365	1.78	0.584399			378
	180	D3S1287			102.586					64.18	0.68
			0.078	7.866		5.67858	10.0801	8.36	0.670443			600
	181	D3S1566			110.451					70.38	0.86
			0.03	3.008		1.33281	4.68114	2.38	0.232443			402
	182	D3S3551			113.46					71.86	0.88
			0.0367	3.678		1.88125	5.48149	5.95	0.993175			424
	183	D3S3614			117.137					72.45	0.71
			0.0845	8.527		5.32277	11.8122	8.26	0.434626			300
	184	D3S3653			125.664					76.67	0.53
			0.0215	2.153		0.761301	3.54468	4.56	0.999642			419
	185	D3S3508			127.817					80.23	0.69
			0.0141	1.409		0.0890111	2.73371	0.82	0.190659			306
	186	D3S2388			129.226					83.25	0.61
			0	0		0	2.28022	0.75	0.382411			206
	187	D3S1276			129.226					85.34	0.41
			0.0626	6.29		3.79908	8.81853	6.06	0.427699			370
	188	D3S1271			135.517					102.22	0.63
			0.0867	8.755		6.23321	11.3288	7.71	0.208929			499
	189	D3S3045			144.272					108.47	0.77
			0.0619	6.224		3.98675	8.48212	5.68	0.317934			456
	190	D3S3683			150.496					114.74	0.74
			0.0103	1.03		0	2.13749	1.62	0.851834			320
	191	D3S3585			151.527					115.16	0.56
			0.0278	2.781		1.23539	4.3357	2.83	0.523764			435
	192	D3S1575			154.308					117.67	0.69
			0.0195	1.949		0.449062	3.45645	2.97	0.907801			326
	193	D3S1558			156.257					118.73	0.64
			0.0159	1.59		0.504424	2.67815	0.24	0.00739958			510
	194	D3S3515			157.847					120.02	0.78
			0.0271	2.714		1.22159	4.20857	4.28	0.979977			457
	195	D3S1267			160.561					124.53	0.76
			0.0482	4.838		2.62514	7.0639	4.08	0.252031			365
	196	D3S1589			165.399					127.43	0.7
			0.0674	6.785		4.72241	8.86326	6.96	0.567182			585
	197	D3S1292			172.184					133.11	0.88
			0.1324	13.564		10.2855	16.9589	18.19	0.995977			460
	198	D3S1569			185.748					144.85	0.72
			0.0176	1.759		0.618864	2.90443	2.34	0.839691			510
	199	D3S1593			187.507					146.81	0.81
			0.0532	5.338		2.91285	7.79294	7.21	0.93273			333
	200	D3S1308			192.845					150.52	0.64
			0.0404	4.044		2.23832	5.86999	5.53	0.944657			458
	201	D3S1279			196.889					152.51	0.73
			0.0566	5.688		3.48922	7.90156	4.43	0.131777			433
	202	D3S1607			202.577					158.45	0.79
			0.033	3.307		1.73808	4.87803	4.33	0.899434			502
	203	D3S3668			205.884					165.83	0.8
			0.0463	4.645		2.49964	6.80413	3.79	0.218081			373
	204	D3S1564			210.529					171.67	0.64
			0.0386	3.871		2.15397	5.59054	3.62	0.388686			489
	205	D3S3725			214.4					173.29	0.8
			0.036	3.605		1.89112	5.32988	4.51	0.848294			456
	206	D3S1565			218.005					174.97	0.75
			0.0671	6.748		4.19096	9.34618	6.47	0.415349			376
	207	D3S3041			224.753					177.96	0.68
			0.0477	4.781		2.51996	7.06889	4.24	0.319163			344
	208	D3S3699			229.534					180.78	0.67
			0.0664	6.683		4.23723	9.1538	5.74	0.226202			409
	209	D3S1618			236.218					184.83	0.73
			0.016	1.602		0.457132	2.74564	3.75	0.999881			463
	210	D3S3592			237.819					185.89	0.82
			0.0278	2.781		1.19475	4.37662	4.62	0.988038			413
	211	D3S1262			240.601					187.71	0.7
			0.0361	3.62		1.6536	5.59018	5.72	0.981613			349
	212	D3S3600			244.221					188.51	0.76
			0.0568	5.701		3.86878	7.55592	4.48	0.0957963			622
	213	D3S1580			249.922					190.03	0.88
			0.063	6.33		3.6733	9.03022	5.1	0.182404			327
	214	D3S3043			256.252					192.02	0.56
			0.0377	3.779		2.05289	5.51046	4.04	0.617136			472
	215	D3S3669			260.031					193.98	0.71
			0.0559	5.612		0	15.9335	5.05	0.455757			21
	216	D3S240			265.643					195.56	0.05
			0	0		0	1.0986	1.94	0.999997			431
	217	D3S1265			265.643					197.01	0.77
			0.003	0.304		0	0.777986	0.38	0.628559			503
	218	D3S1311			265.947					198.5	0.78
Chr4	219	D4S2936			0					0.68	0.71
			0	0		0	3.17679	1.04	0.381369			147
	220	D4S412			0					3.35	0.77
			0.0334	3.346		1.41637	5.28359	3.08	0.394037			335
	221	D4S3023			3.346					4.35	0.81
			0.0611	6.142		3.69908	8.61181	5.21	0.228191			377
	222	D4S431			9.488					6.47	0.7
			0.0119	1.192		0.135262	2.24625	0.27	0.0436759			406
	223	D4S2935			10.68					6.61	0.72
			0.0136	1.364		0	2.76793	2.31	0.90705			261
	224	D4S394			12.044					7.01	0.51
			0.0508	5.1		2.60172	7.61906	9.03	0.998834			301
	225	D4S2923			17.144					8.26	0.57
			0.0185	1.855		0.357237	3.34776	2.83	0.900203			313
	226	D4S2928			18.999					10.22	0.58
			0.0818	8.251		5.61927	10.9354	6	0.0469649			432
	227	D4S1511			27.251					14.73	0.7
			0.0254	2.545		0.884706	4.20527	2.59	0.522512			347
	228	D4S3341			29.796					16.13	0.63
			0.0555	5.571		3.46561	7.70023	7.09	0.91924			461
	229	D4S404			35.367					23.84	0.7
			0.0358	3.59		1.98881	5.19081	3.45	0.433785			523
	230	D4S3022			38.957					25.22	0.89
			0.0713	7.182		4.90363	9.48416	8.27	0.82416			506
	231	D4S391			46.139					27.22	0.85
			0.0824	8.316		5.60507	11.076	5.4	0.0174605			411
	232	D4S2912			54.455					31.64	0.81
			0.0447	4.484		2.49113	6.48709	3.57	0.18501			418
	233	D4S1587			58.939					35.15	0.72
			0.0799	8.059		5.59018	10.5676	10.02	0.937637			481
	234	D4S405			66.999					40.05	0.8
			0.0767	7.733		5.35082	10.1465	9.97	0.965456			497
	235	D4S1627			74.731					43.87	0.79
			0.031	3.107		1.56283	4.65105	4.41	0.951055			488
	236	D4S2971			77.839					53.42	0.77
			0.054	5.426		3.43615	7.42332	4.3	0.134516			506
	237	D4S428			83.264					55.33	0.79
			0.0935	9.458		6.83278	12.1427	12.54	0.987659			497
	238	D4S398			92.722					61.93	0.8
			0.037	3.712		1.89356	5.52978	4.14	0.679717			419
	239	D4S3004			96.434					65.34	0.73
			0.0159	1.594		0.33565	2.84743	2.47	0.914944			382
	240	D4S2367			98.028					67.97	0.62
			0.07	7.042		4.51504	9.61395	5.57	0.127077			401
	241	D4S2389			105.07					72.86	0.68
			0.063	6.335		4.00684	8.68812	7.76	0.883102			428
	242	D4S2963			111.404					80.17	0.69
			0.0356	3.564		1.31675	5.82983	3.39	0.439185			262
	243	D4S1553			114.968					82.92	0.45
			0.0447	4.48		2.54141	6.43609	4.62	0.55526			440
	244	D4S2361			119.448					85.22	0.74
			0.0499	5.006		2.58403	7.45298	4.95	0.48179			314
	245	D4S2460			124.454					90.05	0.51
			0.0114	1.144		0.118655	2.16269	3.39	0.999992			415
	246	D4S423			125.598					92.69	0.7
			0.0641	6.446		4.15408	8.76412	5.37	0.179437			449
	247	D4S2986			132.044					99.88	0.76
			0.0348	3.488		1.89035	5.08804	4.61	0.915645			510
	248	D4S1572			135.532					103.99	0.8
			0.0705	7.101		4.80515	9.41946	7.17	0.52464			493
	249	D4S2945			142.633					111.49	0.79
			0	0		0	1.02761	0.66	0.774617			461
	250	D4S406			142.633					111.94	0.76
			0.0317	3.171		1.33227	5.02489	4.12	0.842086			349
	251	D4S1611			145.804					114.67	0.59
			0.0584	5.87		3.72467	8.03055	5.91	0.515702			469
	252	D4S427			151.674					121.65	0.77
			0.0717	7.218		4.52475	9.95713	5.23	0.0742686			362
	253	D4S1615			158.891					128.43	0.7
			0.0488	4.9		1.73336	8.09739	7.74	0.959319			180
	254	D4S1575			163.791					135.01	0.36
			0.1167	11.888		7.95567	15.9729	10.54	0.252933			277
	255	D4S1579			175.679					140.95	0.51
			0.0195	1.953		0.713092	3.19128	3.57	0.994724			480
	256	D4S424			177.633					142.42	0.7
			0.0251	2.511		1.03166	3.99698	2.43	0.456767			430
	257	D4S1586			180.144					147	0.7
			0.0493	4.944		2.97842	6.92912	3.99	0.170859			471
	258	D4S2962			185.088					150.58	0.77
			0.021	2.102		0.746437	3.45913	5.37	0.999999			431
	259	D4S2934			187.19					154.27	0.69
			0.0147	1.472		0.281696	2.66082	2.64	0.972927			394
	260	D4S3021			188.663					155.16	0.61
			0.0818	8.255		4.62812	11.9685	6.13	0.126358			227
	261	D4S2918			196.917					160.55	0.39
			0	0		0	1.01021	0.31	0.353238			469
	262	D4S2980			196.917					160.83	0.77
			0.0358	3.588		1.56686	5.61717	3.71	0.547726			327
	263	D4S3046			200.506					163.61	0.68
			0.0488	4.893		2.58551	7.2267	7.03	0.963707			338
	264	D4S2952			205.399					166.68	0.6
			0.1052	10.678		7.586	13.8558	7.58	0.0247799			404
	265	D4S2910			216.077					171.93	0.64
			0.0208	2.076		0.589191	3.57693	5.78	0.999999			352
	266	D4S1539			218.154					175.92	0.56
			0.0435	4.357		2.11992	6.61976	0.87	0.00111887			321
	267	D4S3030			222.511					177	0.61
			0.0317	3.178		1.57472	4.78031	3.27	0.54661			463
	268	D4S415			225.689					178.95	0.8
			0.0357	3.574		1.68524	5.4772	2.69	0.179448			372
	269	D4S2417			229.262					180.41	0.67
			0.0584	5.865		3.75583	7.99877	5.44	0.346457			483
	270	D4S1607			235.127					182.17	0.74
			0.0445	4.464		1.60705	7.3459	4.78	0.586073			202
	271	D4S3015			239.592					183.53	0.38
			0.0212	2.122		0.708424	3.53751	2.66	0.772244			400
	272	D4S3041			241.713					184.01	0.67
			0.0366	3.662		1.81373	5.5295	5.72	0.984594			397
	273	D4S408			245.376					185.39	0.68
			0.0178	1.779		0.384814	3.17947	3.07	0.964597			345
	274	D4S1540			247.155					186.49	0.68
			0.0469	4.699		2.43805	6.98905	4.03	0.280458			338
	275	DG4S26			251.854					187.66	0.6
			0	0		0	1.15442	1.36	0.994764			410
	276	D4S3051			251.854					188.26	0.69
			0.0074	0.743		0	1.53055	0.99	0.732319			452
	277	D4S2930			252.597					190.33	0.76
Chr5	278	D5S1981			0					1.21	0.8
			0.0224	2.245		0.280182	4.20974	4.03	0.962574			219
	279	D5S417			2.245					3.17	0.59
			0.0185	1.849		0.28836	3.41695	2.36	0.738219			286
	280	D5S2088			4.093					4.35	0.63
			0.0429	4.297		2.11168	6.50605	3.14	0.149682			332
	281	D5S406			8.391					5.05	0.77
			0.036	3.602		1.80201	5.4199	2.9	0.221766			412
	282	D5S2054			11.993					5.94	0.75
			0.0079	0.789		0	1.7303	1.26	0.836408			341
	283	D5S635			12.782					6.37	0.65
			0.0428	4.287		2.35749	6.2364	2.56	0.0397035			425
	284	D5S1957			17.069					8.55	0.73
			0.0218	2.186		0.673703	3.69304	5.06	0.999902			361
	285	D5S1486			19.255					10.19	0.69
			0.0546	5.481		3.41571	7.56683	4.07	0.0904895			472
	286	D5S2081			24.736					13.53	0.76
			0.0122	1.218		0.234882	2.20655	4.86	1			477
	287	D5S1954			25.954					15.87	0.8
			0.0353	3.534		1.55151	5.53145	3.64	0.540853			334
	288	D5S2096			29.488					17.5	0.64
			0.0313	3.134		1.12617	5.15218	2.68	0.329027			290
	289	D5S2031			32.621					21.14	0.51
			0.0658	6.621		4.24411	9.02273	5.98	0.299817			429
	290	D5S2848			39.243					26.81	0.7
			0.013	1.298		0.111631	2.49043	3.23	0.999252			349
	291	D5S661			40.541					29.98	0.62
			0.0329	3.297		1.59674	5.00041	5.26	0.988			426
	292	D5S1986			43.838					31.77	0.73
			0.058	5.822		3.73527	7.93768	6.15	0.618656			489
	293	D5S674			49.66					33.63	0.81
			0.0418	4.191		2.28785	6.10389	4.31	0.549155			429
	294	D5S426			53.851					34.8	0.76
			0.0411	4.114		2.0284	6.22467	4.8	0.737445			349
	295	D5S2021			57.965					37.85	0.64
			0.0595	5.981		3.97236	8.00364	8.16	0.982581			545
	296	D5S418			63.947					40.05	0.85
			0	0		0	1.86911	1.11	0.723217			252
	297	D5S430			63.947					41.41	0.52
			0.0453	4.542		0	10.3265	6.89	0.789107			52
	298	D5S628			68.488					53.42	0.16
			0.0815	8.224		5.49419	11.002	6.86	0.164675			401
	299	D5S2102			76.712					56.85	0.68
			0.0428	4.289		2.25715	6.33811	5.73	0.916154			384
	300	D5S427			81.002					62.94	0.64
			0.0238	2.384		0.871229	3.89673	2.73	0.674043			392
	301	D5S2072			83.386					66.08	0.65
			0.0485	4.862		2.2603	7.49692	4.62	0.427057			264
	302	D5S1999			88.248					71.26	0.58
			0	0		0	1.33538	0	0.0792351			354
	303	D5S2851			88.248					71.44	0.62
			0.0434	4.354		2.6381	6.07405	6.49	0.992466			549
	304	D5S2003			92.602					74.56	0.86
			0.0561	5.633		3.412	7.87783	3.3	0.0197434			419
	305	D5S424			98.235					76.19	0.67
			0.0483	4.846		2.99263	6.71095	7.2	0.993256			521
	306	D5S1397			103.081					79.83	0.83
			0.0244	2.446		1.1064	3.78097	4.24	0.995732			514
	307	D5S641			105.527					82.04	0.86
			0.0399	3.995		2.13274	5.87544	4.93	0.83509			426
	308	D5S428			109.522					85.45	0.73
			0.0159	1.595		0.334005	2.84908	1.03	0.191041			381
	309	D5S1725			111.117					89.2	0.78
			0.0196	1.958		0.816078	3.10799	2.93	0.951146			564
	310	D5S2498			113.075					92.22	0.82
			0.0503	5.042		2.91518	7.19742	5.74	0.73688			409
	311	D5S1503			118.117					98.2	0.66
			0	0		0	1.24805	1.56	0.99746			379
	312	D5S409			118.117					102.76	0.66
			0.0929	9.398		6.49213	12.3705	8.6	0.296282			403
	313	D5S2501			127.515					110.06	0.73
			0.0084	0.842		0	1.75832	2.12	0.996845			380
	314	D5S2027			128.357					111.17	0.64
			0.0146	1.456		0	2.92405	1.68	0.615749			259
	315	D5S2065			129.813					113.75	0.42
			0	0		0	1.05956	0	0.0791134			447
	316	D5S1720			129.813					114.25	0.73
			0.0914	9.244		5.90646	12.665	7.03	0.0975202			300
	317	D5S404			139.056					116.88	0.5
			0.1572	16.268		12.313	20.4368	11.56	0.0095892			382
	318	D5S490			155.324					126.87	0.68
			0.0349	3.496		1.69442	5.30605	4.51	0.864256			401
	319	D5S2053			158.82					133.14	0.71
			0.0142	1.416		0.293871	2.54834	1.54	0.582385			424
	320	D5S2115			160.236					134.75	0.74
			0.0459	4.599		2.47968	6.74294	5.08	0.669482			377
	321	D5S2508			164.835					140.43	0.67
			0.0195	1.955		0.731982	3.17232	3.89	0.999061			495
	322	D5S2017			166.79					141.71	0.86
			0.0662	6.659		4.37865	8.96744	5.5	0.160181			468
	323	D5S436			173.449					145.18	0.79
			0.0444	4.453		2.44576	6.4721	3.13	0.0984919			409
	324	D5S2090			177.902					147.21	0.68
			0.074	7.455		5.24334	9.69552	8.8	0.881047			556
	325	D5S2014			185.357					149.94	0.87
			0.0411	4.118		2.01938	6.23382	5.21	0.844491			346
	326	D5S410			189.474					152.76	0.55
			0.0337	3.371		1.22182	5.541	3.37	0.498146			271
	327	D5S2049			192.845					157.65	0.55
			0.05	5.013		2.95541	7.09527	7.05	0.972408			435
	328	D5S2066			197.858					163.29	0.71
			0.0384	3.844		2.0658	5.63917	4.72	0.830474			450
	329	D5S2040			201.702					165	0.77
			0.0458	4.591		2.48022	6.72202	2.97	0.0662206			380
	330	D5S2050			206.293					166.45	0.74
			0.0396	3.972		2.40535	5.53905	4.41	0.709619			603
	331	D5S400			210.265					168.38	0.88
			0.02	1.999		0.826886	3.17746	1.42	0.16613			547
	332	D5S2075			212.264					168.57	0.84
			0.0242	2.42		0.511385	4.3395	2.51	0.535958			249
	333	D5S1973			214.684					169.42	0.48
			0.0626	6.297		4.10216	8.5082	8.71	0.983705			480
	334	D5S1960			220.981					171.45	0.74
			0.0556	5.585		3.39691	7.79075	5.99	0.641666			429
	335	D5S2069			226.566					173.03	0.7
			0.0095	0.948		0	2.14187	3.28	0.999935			255
	336	D5S2058			227.514					173.55	0.6
			0.0147	1.471		0.313545	2.62888	0.73	0.104885			416
	337	D5S498			228.985					173.75	0.71
			0.0736	7.416		3.73914	11.17	7.17	0.448686			199
	338	D5S469			236.4					176.7	0.38
			0	0		0	1.53276	0.56	0.429271			308
	339	D5S2030			236.4					177.74	0.57
			0	0		0	1.07629	0.71	0.791855			440
	340	D5S408			236.4					179.92	0.71
Chr6	341	D6S244			0					1.82	0.69
			0.0255	2.554		0.603797	4.50841	3.04	0.687818			252
	342	D6S1617			2.554					4.16	0.77
			0.0396	3.964		1.88191	6.0686	3.86	0.459583			338
	343	D6S1574			6.517					5.96	0.71
			0.0244	2.446		1.02872	3.85907	3.25	0.868305			459
	344	D6S1640			8.964					7.35	0.77
			0.011	1.101		0.13954	2.06163	2.12	0.981182			453
	345	D6S309			10.065					8.17	0.81
			0.0872	8.814		5.86035	11.8218	9.09	0.573043			367
	346	D6S1279			18.879					12.29	0.73
			0.0293	2.936		1.43722	4.43477	3.24	0.655773			490
	347	D6S1721			21.815					12.89	0.74
			0.0585	5.873		3.81259	7.96139	5.26	0.279602			506
	348	D6S289			27.688					15.39	0.84
			0.0503	5.043		3.08681	7.02292	4.9	0.44173			484
	349	D6S1567			32.731					17.55	0.77
			0.0528	5.304		2.97346	7.64917	5.09	0.430125			360
	350	D6S422			38.035					20.48	0.68
			0.048	4.817		2.8969	6.74699	3.86	0.164959			483
	351	D6S1588			42.853					22.15	0.75
			0.016	1.6		0.412703	2.7902	3.44	0.998771			429
	352	D6S1660			44.452					23.42	0.73
			0.0505	5.065		2.94671	7.20619	4.61	0.336713			415
	353	D6S1571			49.518					25.07	0.72
			0.0256	2.564		1.12471	4.00401	3.39	0.869948			465
	354	D6S273			52.082					31.79	0.82
			0.0364	3.648		1.82583	5.47678	6.15	0.996287			409
	355	D6S291			55.73					36.37	0.7
			0.0229	2.288		0	4.74731	0.9	0.13239			144
	356	D6S1576			58.018					36.65	0.35
			0.0648	6.519		4.39755	8.65931	10.05	0.999353			531
	357	D6S1575			64.538					41.26	0.83
			0	0		0	1.50376	0.38	0.288426			314
	358	D6S1549			64.538					41.49	0.59
			0.0512	5.14		3.26572	7.02477	7.96	0.998273			540
	359	D6S282			69.678					43.34	0.87
			0.0641	6.447		3.97819	8.94439	7.69	0.836414			387
	360	D6S459			76.125					45.91	0.71
			0.0413	4.138		2.36819	5.92111	2.05	0.0103664			489
	361	D6S452			80.263					47.02	0.77
			0.0325	3.259		1.38198	5.13636	2.46	0.203049			346
	362	D6S272			83.522					50.95	0.69
			0.0595	5.983		3.51562	8.47027	5.38	0.317602			361
	363	D6S1960			89.505					53.61	0.66
			0.0197	1.971		0.634669	3.31019	3.18	0.961605			416
	364	D6S257			91.476					56.03	0.89
			0.1025	10.402		7.41355	13.456	8.73	0.137827			423
	365	D6S1557			101.879					71.06	0.73
			0.071	7.152		4.96803	9.35594	9	0.950105			549
	366	D6S460			109.03					80.41	0.86
			0.058	5.827		3.65169	8.02294	6.93	0.838361			452
	367	D6S1644			114.857					89.78	0.72
			0.0728	7.333		3.56239	11.1866	7.13	0.458512			187
	368	D6S458			122.19					92.63	0.43
			0.0663	6.665		4.21388	9.1571	7.53	0.752219			404
	369	D6S1709			128.855					102.47	0.75
			0.0878	8.867		6.2731	11.5192	8.55	0.404751			477
	370	D6S268			137.722					107.86	0.8
			0.061	6.127		3.2605	9.04139	5.57	0.351592			272
	371	D6S416			143.849					112.56	0.47
			0.0005	0.045		0	0.269071	1.25	1			400
	372	D6S1603			143.894					113.85	0.67
			0.0282	2.826		1.38507	4.2656	5.06	0.998798			511
	373	D6S1712			146.72					122.18	0.77
			0.0552	5.54		2.86252	8.25479	6.68	0.795436			283
	374	D6S408			152.26					125.14	0.53
			0.0386	3.867		2.27599	5.46727	3.45	0.303784			567
	375	D6S407			156.127					128.86	0.87
			0.0556	5.579		3.26681	7.9235	4.79	0.25168			382
	376	D6S1656			161.706					132.18	0.65
			0.029	2.904		1.36524	4.44679	6.48	0.999997			459
	377	D6S270			164.609					134.7	0.7
			0.054	5.419		3.36178	7.499	2.99	0.0103045			470
	378	D6S1009			170.028					137.34	0.74
			0.0574	5.764		3.61375	7.93857	5.67	0.465512			457
	379	D6S1569			175.793					139.1	0.74
			0.0243	2.434		0.835103	4.0337	4.14	0.981675			358
	380	D6S958			178.227					142.97	0.72
			0.0735	7.407		4.91356	9.93075	7.76	0.609635			435
	381	D6S1637			185.633					148.87	0.75
			0.0453	4.544		2.34369	6.75889	4.01	0.31794			347
	382	D6S1687			190.178					151.07	0.61
			0.0658	6.623		4.52219	8.73798	7.33	0.745624			551
	383	D6S441			196.801					153.86	0.84
			0.0762	7.68		5.13616	10.2636	6.64	0.212411			432
	384	D6S419			204.481					157.7	0.72
			0.0315	3.15		1.38495	4.93134	5.83	0.998391			376
	385	D6S1581			207.631					160.2	0.61
			0.0379	3.8		2.09533	5.50807	1.3	0.00200126			487
	386	D6S305			211.431					162.12	0.79
			0.0248	2.482		1.113	3.85481	4.35	0.996151			497
	387	D6S1599			213.912					162.76	0.85
			0.0377	3.78		1.89972	5.66531	2.09	0.0391261			398
	388	D6S1277			217.692					164.22	0.69
			0.0247	2.472		1.00488	3.94341	2.54	0.536139			431
	389	D6S1719			220.164					165.99	0.78
			0.007	0.699		0	1.57898	0	0.0591731			346
	390	D6S264			220.863					166.63	0.56
			0.0185	1.855		0.607818	3.09616	4.08	0.999771			452
	391	D6S297			222.717					167.16	0.77
			0.0244	2.44		0.787942	4.1013	2.7	0.619941			335
	392	D6S503			225.157					167.93	0.64
			0.0114	1.139		0.222271	2.05889	2.04	0.972547			514
	393	D6S281			226.296					169.74	0.82
			0	0		0	1.33913	0	0.0792367			353
	394	D6S446			226.296					170.39	0.68
Chr7	395	D7S2474			0					0.95	0.81
			0.0444	4.456		0.160743	8.80929	7.37	0.906199			89
	396	D7S2201			4.456					5.6	0.55
			0.0462	4.632		2.0939	7.19661	9.29	0.9998			265
	397	D7S641			9.087					8.68	0.71
			0.0559	5.611		3.15237	8.10197	6.32	0.711949			340
	398	D7S513			14.698					11.62	0.85
			0.0171	1.713		0.131165	3.29359	1.88	0.58314			259
	399	D7S664			16.411					13.66	0.58
			0.082	8.271		5.66054	10.9346	5.53	0.0197727			440
	400	D7S2557			24.682					15.24	0.75
			0.0919	9.291		6.28338	12.3762	6.25	0.0237502			371
	401	D7S2495			33.973					19.17	0.69
			0.0432	4.328		2.21551	6.46167	3.59	0.246638			358
	402	D7S1802			38.302					20.67	0.68
			0.0122	1.224		0	2.46626	1.82	0.82737			299
	403	D7S493			39.526					21.77	0.65
			0.0011	0.107		0	0.615797	0.75	0.993428			165
	404	D7S1795			39.633					22.04	0.35
			0.029	2.899		1.20414	4.6091	2.24	0.222318			376
	405	D7S2463			42.532					23.61	0.66
			0.0532	5.336		3.1728	7.52781	5.16	0.435507			418
	406	D7S516			47.868					28.16	0.75
			0.0754	7.599		5.16624	10.0659	10.91	0.995628			468
	407	D7S2252			55.468					32.04	0.77
			0.0386	3.87		2.11227	5.63269	3.48	0.332831			466
	408	D7S2250			59.337					35.34	0.77
			0.0588	5.903		3.45884	8.38438	6.79	0.758504			361
	409	D7S2846			65.241					38.1	0.65
			0.0164	1.641		0.241911	3.04184	2.13	0.753359			317
	410	D7S510			66.881					39.16	0.74
			0.0015	0.151		0	0.600908	1.16	0.999994			283
	411	D7S2541			67.032					40.68	0.47
			0.034	3.406		1.60197	5.21743	2.63	0.199977			390
	412	D7S691			70.438					42	0.68
			0.073	7.355		5.00635	9.73135	8.61	0.85082			487
	413	D7S519			77.793					46.08	0.78
			0.0569	5.717		3.76292	7.68409	2.81	0.00174278			551
	414	D7S2506			83.509					47.65	0.85
			0.035	3.505		1.97759	5.04045	5.13	0.980957			559
	415	D7S2422			87.014					51.11	0.87
			0.034	3.402		1.20586	5.6179	3.64	0.582629			262
	416	D7S2475			90.416					53.58	0.49
			0.0222	2.224		0.748404	3.69838	3.29	0.922004			385
	417	D7S499			92.64					55.57	0.68
			0.0163	1.631		0.457493	2.80546	2.09	0.778421			448
	418	D7S2429			94.271					62.17	0.74
			0.0056	0.559		0	1.20913	2.51	1			508
	419	D7S502			94.83					66.69	0.86
			0.0531	5.326		3.07992	7.60201	3.87	0.102025			387
	420	D7S2500			100.156					69.03	0.67
			0.0319	3.194		1.76795	4.62594	3.58	0.701534			586
	421	D7S672			103.35					71.5	0.87
			0.0256	2.558		0.946503	4.18334	3.15	0.761632			368
	422	D7S1870			105.909					73.76	0.65
			0.0276	2.765		1.30684	4.22347	4.57	0.992316			488
	423	D7S669			108.673					77.71	0.79
			0.0219	2.191		0.72625	3.66033	4.03	0.992896			384
	424	D7S2443			110.864					79.73	0.71
			0.0053	0.532		0	1.30433	1.06	0.910136			338
	425	D7S660			111.396					80.44	0.63
			0.0378	3.788		1.81355	5.77276	4.88	0.860043			361
	426	D7S1528			115.184					83.89	0.69
			0	0		0	1.06906	0	0.0791176			443
	427	D7S2485			115.184					84	0.76
			0.0139	1.386		0.35448	2.42743	1.4	0.507274			491
	428	D7S630			116.57					88.28	0.81
			0.0095	0.948		0	2.07146	3.69	0.999999			288
	429	D7S2409			117.518					91.13	0.6
			0.0045	0.453		0	1.02931	0.38	0.406365			513
	430	D7S657			117.971					92.64	0.79
			0.0293	2.929		1.28175	4.59139	2.87	0.470078			402
	431	D7S2431			120.9					94.98	0.89
			0.0249	2.494		0.972616	4.01612	3.01	0.747583			405
	432	D7S554			123.393					97.16	0.7
			0.0461	4.625		2.69004	6.57011	6.59	0.976139			457
	433	D7S2509			128.018					102.77	0.76
			0.0787	7.937		5.36889	10.5453	8.26	0.596906			438
	434	D7S2459			135.955					107.12	0.74
			0.0342	3.43		1.32865	5.53415	3.97	0.694118			290
	435	D7S2418			139.385					109.77	0.71
			0.0254	2.547		1.16937	3.91885	3.98	0.97966			506
	436	D7S486			141.932					115.68	0.8
			0	0		0	2.32469	0	0.0796745			202
	437	D7S522			141.932					115.86	0.47
			0.0404	4.051		1.70511	6.41044	4.56	0.66487			273
	438	D7S648			145.983					123.64	0.53
			0.0146	1.464		0.250878	2.67166	2.91	0.990487			378
	439	D7S514			147.447					126.82	0.67
			0.035	3.506		1.83762	5.18167	3.04	0.292373			469
	440	D7S530			150.953					128.99	0.74
			0.0286	2.863		1.27193	4.46014	3.87	0.89191			423
	441	D7S649			153.816					130.51	0.7
			0.0761	7.669		4.8147	10.575	7.58	0.475658			342
	442	D7S2533			161.485					134.08	0.55
			0.0455	4.561		2.42565	6.71636	5.03	0.665262			369
	443	D7S509			166.046					136.96	0.68
			0.0396	3.968		2.35232	5.59262	5.74	0.983705			564
	444	D7S684			170.014					138.19	0.83
			0.0304	3.042		1.40625	4.68781	4.91	0.986924			424
	445	D7S1824			173.056					139.66	0.72
			0.0236	2.36		0.959191	3.76804	1.48	0.109026			451
	446	D7S2513			175.415					141.05	0.83
			0.036	3.606		2.02993	5.18974	3.15	0.285519			540
	447	D7S661			179.022					143.23	0.85
			0	0		0	1.12449	0.41	0.427918			421
	448	D7S676			179.022					143.71	0.72
			0.0172	1.722		0.506597	2.93679	1.25	0.223759			441
	449	D7S2511			180.744					146.18	0.75
			0.0815	8.221		5.62591	10.8656	10.46	0.95171			443
	450	D7S1805			188.965					150.09	0.77
			0.0284	2.845		0.0785993	5.62501	1.23	0.126546			139
	451	D7S642			191.81					150.59	0.28
			0.0358	3.582		1.99336	5.18621	4.5	0.868798			526
	452	D7S483			195.391					151.83	0.8
			0.0392	3.925		2.15936	5.70663	4.66	0.790503			466
	453	D7S2462			199.316					153.19	0.82
			0.0079	0.791		0	1.86281	2.18	0.99444			262
	454	D7S2447			200.107					154.09	0.57
			0.0573	5.754		3.77696	7.75172	5.19	0.288261			540
	455	D7S559			205.861					156.17	0.79
			0.0066	0.658		0	1.80015	0	0.128125			194
	456	D7S2423			206.519					157.29	0.42
Chr8	457	D8S264			0					2.12	0.84
			0.0321	3.211		1.3057	5.13255	1.85	0.0807034			329
	458	D8S1824			3.211					3.54	0.76
			0.0186	1.861		0.464409	3.26022	0.56	0.0339498			360
	459	D8S518			5.072					4.48	0.67
			0.0154	1.541		0.229238	2.85386	2.72	0.960828			339
	460	D8S1742			6.613					6.2	0.87
			0.0234	2.346		0.751837	3.93633	2.69	0.665933			348
	461	D8S1819			8.959					6.74	0.73
			0.063	6.332		3.28094	9.43415	3.54	0.0365055			248
	462	D8S1825			15.291					8.96	0.55
			0	0		0	2.03674	0.84	0.492645			231
	463	D8S516			15.291					9.45	0.42
			0.0178	1.776		0.495479	3.06838	1.53	0.351168			407
	464	D8S520			17.067					10.59	0.75
			0.0085	0.85		0	1.86462	0.72	0.400743			315
	465	D8S1759			17.916					11.52	0.62
			0.0274	2.742		1.21322	4.27742	5.13	0.998835			439
	466	D8S552			20.659					12.79	0.75
			0.0057	0.567		0	1.3647	2.48	0.999999			345
	467	D8S1790			21.226					13.11	0.62
			0.016	1.597		0.272167	2.93119	0.85	0.134119			343
	468	D8S1827			22.823					14.86	0.61
			0.0167	1.668		0.124272	3.22017	0.51	0.0706672			264
	469	D8S549			24.491					15.69	0.56
			0.1378	14.143		10.5651	17.8737	12.95	0.258871			402
	470	D8S258			38.634					20.41	0.69
			0.0128	1.285		0.210063	2.35167	1.77	0.814933			424
	471	D8S1116			39.919					21.47	0.74
			0.0144	1.442		0.128598	2.75418	4.75	1			317
	472	D8S1734			41.361					22.85	0.64
			0.1344	13.777		9.90426	17.8215	8.52	0.00372674			333
	473	D8S585			55.138					27.57	0.63
			0	0		0	1.62685	2.18	0.999046			290
	474	D8S1820			55.138					28.05	0.51
			0.1097	11.148		8.24836	14.1302	9.9	0.200617			480
	475	D8S505			66.286					34.57	0.77
			0.029	2.908		1.46368	4.34766	2.77	0.428106			524
	476	D8S1791			69.193					38.27	0.79
			0.0453	4.543		2.74538	6.35131	4.78	0.601882			520
	477	D8S532			73.736					40.91	0.79
			0.0308	3.088		1.39356	4.78132	3.46	0.668262			403
	478	D8S531			76.824					49.19	0.66
			0.0554	5.566		2.8733	8.28486	8.97	0.992821			282
	479	D8S1737			82.39					54.95	0.55
			0.0067	0.672		0	1.461	1.01	0.800255			409
	480	D8S509			83.062					55.76	0.7
			0.0727	7.322		4.76507	9.91735	8.82	0.871923			408
	481	D8S1763			90.384					60.27	0.67
			0.0076	0.757		0	1.53577	2.29	0.999944			482
	482	D8S260			91.141					61.98	0.82
			0.0242	2.417		0.446935	4.40443	3.37	0.826031			233
	483	D8S512			93.558					65.56	0.42
			0.0831	8.388		5.73819	11.085	6.25	0.0571532			434
	484	D8S543			101.946					70.18	0.71
			0.0504	5.055		3.10504	7.0248	7.85	0.997247			489
	485	D8S279			107.001					73.15	0.79
			0.081	8.177		5.5286	10.8615	8.3	0.537502			425
	486	D8S1705			115.177					80.41	0.75
			0.0491	4.929		2.42937	7.44712	7.52	0.978109			291
	487	D8S1707			120.106					87.96	0.54
			0.0069	0.688		0	1.55279	0	0.0584053			354
	488	D8S273			120.794					88.98	0.75
			0.0069	0.693		0	1.51305	3.49	1			389
	489	D8S270			121.488					93.09	0.67
			0.0326	3.26		1.77121	4.76389	3.79	0.754222			546
	490	D8S1699			124.747					96.08	0.87
			0.0591	5.94		3.87523	8.02061	6.61	0.737284			512
	491	D8S1778			130.688					99.24	0.83
			0.0144	1.437		0.393721	2.48834	1.81	0.755406			498
	492	D8S1762			132.125					101.53	0.73
			0.0383	3.842		2.0022	5.68322	4.8	0.847024			423
	493	D8S521			135.966					102.38	0.72
			0.0518	5.2		3.33112	7.08076	7.78	0.996352			549
	494	D8S1132			141.167					107.4	0.86
			0.0165	1.646		0.39696	2.90632	3.03	0.984328			397
	495	D8S1470			142.813					112.29	0.7
			0.0033	0.335		0	0.835797	0.22	0.334942			494
	496	D8S1779			143.147					113.83	0.72
			0.013	1.303		0.000809789	2.60154	0	0.0249324			292
	497	D8S281			144.451					115.1	0.53
			0.0721	7.261		4.5582	10.0059	5.25	0.0727119			362
	498	D8S1823			151.712					120.57	0.62
			0.0411	4.117		2.34316	5.90587	3.54	0.261668			484
	499	D8S514			155.828					123.81	0.73
			0.0566	5.685		3.69952	7.68722	6.8	0.863088			530
	500	D8S1799			161.514					125.65	0.82
			0.0128	1.285		0.143819	2.41806	1.07	0.358478			376
	501	D8S1461			162.798					126.36	0.64
			0.0158	1.576		0.500957	2.66157	2.94	0.993131			513
	502	D8S1793			164.374					127.37	0.85
			0.065	6.541		4.09935	9.00596	8.86	0.967474			402
	503	D8S263			170.915					129.37	0.74
			0.0344	3.445		1.84178	5.05621	1.61	0.0124274			499
	504	D8S284			174.36					131.58	0.8
			0.0555	5.573		3.60525	7.55803	5.87	0.61582			529
	505	D8S256			179.934					134.51	0.78
			0.0242	2.427		0.864814	3.98368	2	0.297844			375
	506	D8S1746			182.36					135.31	0.66
			0.0294	2.948		1.08359	4.81138	3.08	0.557125			318
	507	D8S1783			185.309					137.34	0.75
			0.004	0.397		0	1.02258	1.79	0.999994			395
	508	D8S274			185.706					137.69	0.67
			0.0651	6.55		3.095	10.0626	9.96	0.971503			200
	509	D8S1743			192.255					140.72	0.6
Chr9	510	D9S1779			0					0.51	0.78
			0	0		0	3.1145	0.43	0.173677			150
	511	D9S1858			0					0.69	0.5
			0.0175	1.748		0	3.71637	2.6	0.801729			172
	512	D9S54			1.748					2.9	0.49
			0.0152	1.52		0.345752	2.69687	0.75	0.0993488			417
	513	D9S288			3.267					3.94	0.85
			0.0224	2.245		0.765769	3.72115	3.13	0.880547			387
	514	D9S1686			5.512					4.63	0.77
			0	0		0	1.70843	0.43	0.28745			276
	515	D9S1810			5.512					4.82	0.48
			0.0454	4.556		2.57924	6.54009	4.31	0.405065			432
	516	D9S286			10.068					8.04	0.78
			0.0478	4.792		2.77343	6.8316	5.38	0.713983			433
	517	D9S168			14.86					10.58	0.76
			0.0369	3.696		1.47048	5.9377	4.24	0.683185			277
	518	D9S1808			18.556					13.41	0.47
			0.0948	9.591		6.2135	13.0679	5.68	0.0115291			303
	519	D9S235			28.147					14.8	0.52
			0.037	3.703		2.01949	5.40254	6.93	0.999898			484
	520	D9S157			31.85					17.62	0.78
			0.0348	3.49		1.19471	5.79127	4.69	0.847521			247
	521	D9S162			35.34					19.67	0.51
			0.0629	6.319		4.25448	8.4143	3.35	0.00239065			541
	522	D9S1870			41.659					22.09	0.85
			0.0076	0.76		0	2.11538	4.55	1			158
	523	D9S171			42.419					24.52	0.35
			0.0745	7.502		4.44482	10.6239	4.5	0.0271561			291
	524	D9S259			49.921					26.01	0.55
			0.0702	7.071		4.44248	9.73017	8.24	0.807202			374
	525	D9S1853			56.992					29.85	0.68
			0	0		0	1.17432	0	0.079164			403
	526	D9S2149			56.992					30.02	0.71
			0.0364	3.646		2.09838	5.20154	5.06	0.962624			566
	527	D9S1817			60.638					33.85	0.86
			0.0417	4.175		1.98769	6.38789	4.17	0.496547			322
	528	D9S772			64.813					36.92	0.57
			0.0716	7.206		4.30989	10.1582	10.34	0.981206			312
	529	D9S1777			72.019					70.38	0.55
			0.0391	3.918		2.00684	5.84065	3.56	0.357029			398
	530	D9S1876			75.937					74.42	0.7
			0.0236	2.365		0.983408	3.7437	2.73	0.699469			467
	531	D9S175			78.302					77.14	0.74
			0.0866	8.753		5.95231	11.5993	7.58	0.207545			406
	532	D9S1674			87.055					79.11	0.72
			0.0532	5.34		2.90921	7.79665	6.08	0.723353			332
	533	D9S1843			92.395					81.73	0.61
			0.0497	4.987		2.37964	7.62062	4.13	0.260372			270
	534	D9S1785			97.382					84.48	0.53
			0.0607	6.103		3.65009	8.57961	8.22	0.953275			372
	535	D9S307			103.485					88.81	0.67
			0.0651	6.552		4.19351	8.93005	6.14	0.367843			432
	536	D9S253			110.037					91.06	0.69
			0.0132	1.324		0.272505	2.36927	0	0.00676018			456
	537	D9S283			111.36					91.6	0.75
			0.0284	2.84		1.44069	4.24992	4.15	0.965695			541
	538	D9S1781			114.2					93.46	0.81
			0.005	0.5		0	1.28926	3.83	1			307
	539	D9S287			114.7					97.51	0.58
			0.0454	4.55		2.36084	6.76184	5.31	0.749879			350
	540	D9S1690			119.25					103.14	0.75
			0.0913	9.234		6.50528	12.0174	5.82	0.00700512			450
	541	D9S172			128.484					107.71	0.79
			0.0427	4.284		0	9.83797	3	0.323262			53
	542	D9S1162			132.768					109.19	0.14
			0.0021	0.21		0	0.605766	3.64	1			514
	543	D9S261			132.978					109.87	0.8
			0.023	2.305		0.912048	3.69476	3.97	0.990518			448
	544	D9S1675			135.284					112.13	0.77
			0	0		0	0.785641	0	0.078993			604
	545	D9S1828			135.284					112.37	0.86
			0.0462	4.63		2.2261	7.06196	6.44	0.92788			295
	546	D9S1824			139.914					115.93	0.61
			0.0291	2.909		1.38428	4.44777	2.37	0.243281			466
	547	D9S1776			142.824					117	0.79
			0.0378	3.791		2.08397	5.4993	3.83	0.519583			485
	548	D9S934			146.615					120.14	0.77
			0.0732	7.375		4.64281	10.1476	5.08	0.0500448			360
	549	D9S1682			153.99					124.03	0.66
			0.0377	3.781		1.95163	5.61282	5.04	0.911458			421
	550	D9S1825			157.771					126.93	0.71
			0.0281	2.816		1.04842	4.58454	1.5	0.07244			338
	551	D9S1821			160.587					128.37	0.61
			0.0273	2.733		1.1954	4.27522	3.84	0.920404			433
	552	D9S290			163.32					130.57	0.75
			0.0247	2.472		0.534476	4.417	3.75	0.901302			247
	553	D9S1795			165.792					131.35	0.43
			0.0306	3.059		1.56871	4.56444	1.79	0.0475087			512
	554	D9S1863			168.851					132.49	0.79
			0.0503	5.046		2.99375	7.11751	4.94	0.459435			441
	555	D9S1830			173.897					134.71	0.73
			0.013	1.299		0.10649	2.49558	1.94	0.852995			346
	556	D9S1793			175.196					135.39	0.86
			0.0341	3.41		1.64313	5.19609	2.47	0.14811			405
	557	D9S1818			178.606					136.28	0.7
			0.0387	3.873		2.16186	5.60282	6.64	0.99913			489
	558	D9S1826			182.479					137.59	0.76
			0.0104	1.038		0.10062	1.98042	1.67	0.905429			448
	559	D9S1838			183.518					139.76	0.82
			0	0		0	5.67808	1.29	0.263923			81
	560	D9S2168			183.518					140.14	0.16
Chr10	561	D10S249			0					0.27	0.78
			0	0		0	1.96945	1.15	0.711958			239
	562	D10S602			0					2.25	0.59
			0.0406	4.069		1.75321	6.40227	4.08	0.503717			281
	563	D10S591			4.069					4.4	0.59
			0.0458	4.592		2.45768	6.74491	4.83	0.585835			372
	564	D10S189			8.661					6.76	0.73
			0.0946	9.575		6.89892	12.3072	7.83	0.101284			485
	565	D10S1649			18.236					9.46	0.81
			0.0693	6.974		4.55607	9.42662	7.12	0.546503			435
	566	D10S570			25.209					12.97	0.78
			0.0655	6.593		4.22711	8.9782	6.53	0.480946			432
	567	D10S191			31.802					14.6	0.8
			0.0277	2.772		1.2045	4.34665	2.83	0.528431			422
	568	D10S1653			34.574					15.72	0.75
			0.0095	0.949		0.0178704	1.88302	2.54	0.999579			416
	569	D10S1661			35.523					16.74	0.78
			0.0562	5.646		3.40416	7.90634	4	0.0753585			413
	570	D10S548			41.169					18.76	0.68
			0.0612	6.15		3.58957	8.74467	5.7	0.365613			343
	571	D10S1673			47.319					24.51	0.66
			0.0597	6.001		3.95158	8.06588	7.83	0.958847			525
	572	D10S600			53.32					28.7	0.87
			0.0284	2.843		1.24787	4.44405	4.05	0.930348			418
	573	D10S213			56.164					29.51	0.72
			0.0612	6.154		3.88308	8.44408	8.04	0.947008			438
	574	D10S208			62.318					31.72	0.73
			0.098	9.931		6.84128	13.0923	7.86	0.0952996			377
	575	D10S1746			72.249					42.34	0.64
			0.0638	6.42		3.35562	9.52291	6.79	0.594233			250
	576	D10S1772			78.669					49.71	0.47
			0.0098	0.978		0.11744	1.8434	2.57	0.999846			501
	577	D10S196			79.647					51.81	0.73
			0.07	7.047		4.3026	9.83282	4.98	0.0702624			341
	578	D10S539			86.694					54.73	0.63
			0.1152	11.732		8.34361	15.2269	10.28	0.202447			370
	579	D10S609			98.426					63.43	0.66
			0.054	5.422		3.50123	7.35713	7.98	0.995146			541
	580	D10S1647			103.848					70.61	0.84
			0.0419	4.199		2.44969	5.96034	5.3	0.889981			508
	581	D10S537			108.047					72.07	0.78
			0.0629	6.329		3.83705	8.84148	7.04	0.712483			374
	582	D10S556			114.375					76.92	0.65
			0.0061	0.608		0	1.62569	0.35	0.307835			226
	583	D10S580			114.983					77.73	0.45
			0.0309	3.092		1.38604	4.80909	2.6	0.285638			396
	584	D10S1677			118.075					79.88	0.74
			0.065	6.542		3.92912	9.18075	5.66	0.255704			351
	585	D10S1761			124.617					82.8	0.61
			0.0516	5.178		3.29901	7.07256	4.24	0.164269			540
	586	D10S1658			129.794					85.76	0.87
			0.0268	2.687		1.32448	4.04463	3.06	0.706707			545
	587	D10S1765			132.481					89.59	0.77
			0.0511	5.131		2.49044	7.79414	4.41	0.29742			271
	588	D10S1753			137.612					92.4	0.51
			0	0		0	1.50376	1.35	0.946901			314
	589	D10S536			137.612					92.87	0.62
			0.0352	3.522		1.82384	5.23603	0.62	0.000404992			453
	590	D10S185			141.134					95.18	0.74
			0.0493	4.945		2.9867	6.92071	8.05	0.998935			475
	591	D10S1709			146.079					99.48	0.77
			0.012	1.198		0.0994519	2.30217	2.55	0.991807			376
	592	D10S1726			147.277					100.7	0.68
			0.0114	1.135		0.213211	2.06797	2.51	0.99809			504
	593	D10S192			148.412					102.43	0.85
			0.0195	1.954		0.846469	3.05742	1.88	0.449911			603
	594	D10S1267			150.366					104.37	0.91
			0.0673	6.77		3.79754	9.79308	5.06	0.130328			279
	595	D10S597			157.136					111.22	0.59
			0.0963	9.755		6.60818	12.9735	9.9	0.536392			357
	596	D10S562			166.891					116.63	0.67
			0.0269	2.697		1.37026	4.01871	2.85	0.592109			577
	597	D10S1773			169.589					118.03	0.85
			0.0314	3.147		1.35372	4.94265	2.98	0.428818			366
	598	D10S1693			172.735					119.43	0.75
			0.0261	2.616		0.981252	4.24907	2.03	0.24221			368
	599	D10S1236			175.351					119.8	0.68
			0.1323	13.548		10.13	17.1037	13.46	0.479236			421
	600	D10S587			188.899					125.18	0.87
			0.0154	1.538		0.478615	2.60375	1.1	0.208167			517
	601	D10S1723			190.437					125.65	0.83
			0.0169	1.694		0.572478	2.8105	1.81	0.582801			511
	602	D10S1656			192.131					126.09	0.81
			0.0329	3.297		1.61822	4.97874	5.98	0.999094			437
	603	D10S575			195.428					127.92	0.75
			0.0312	3.127		1.66636	4.58709	2.53	0.212421			549
	604	D10S217			198.555					129.43	0.84
			0.0141	1.414		0.312116	2.50999	0.92	0.190811			443
	605	D10S1676			199.969					129.9	0.69
			0.0333	3.335		1.47968	5.19941	5.06	0.965146			361
	606	D10S1655			203.304					130.85	0.61
			0.0224	2.237		0.387093	4.10209	3.23	0.851391			245
	607	D10S169			205.541					132.41	0.48
			0	0		0	1.48043	0.37	0.285225			319
	608	D10S1651			205.541					132.58	0.54
			0.0202	2.021		0.329418	3.71742	1.91	0.448837			266
	609	D10S212			207.562					134.3	0.53
Chr11	610	D11S4046			0					1.92	0.75
			0.0077	0.77		0	2.24597	0	0.153034			135
	611	D11S1318			0.77					2.28	0.62
			0.0302	3.02		0.907203	5.15104	3.45	0.653134			252
	612	D11S4146			3.79					3.7	0.68
			0.01	1.002		0.108056	1.89285	1.45	0.838401			478
	613	D11S1760			4.792					5.34	0.9
			0.0148	1.483		0.131498	2.83153	2.06	0.799903			308
	614	D11S1331			6.274					7.25	0.61
			0.033	3.305		1.44743	5.17134	3.35	0.51898			357
	615	D11S4149			9.58					9.09	0.59
			0.0047	0.473		0	1.10069	0.83	0.868388			452
	616	D11S1999			10.052					10.68	0.81
			0.0744	7.491		4.85417	10.1794	8.6	0.791294			391
	617	D11S4170			17.543					14.39	0.74
			0.0048	0.48		0	1.07882	2.26	1			512
	618	D11S902			18.023					17.45	0.8
			0.0479	4.805		2.96505	6.65749	5.22	0.670277			524
	619	D11S2368			22.828					19.24	0.85
			0.073	7.355		3.73734	11.0459	7.08	0.441737			204
	620	D11S928			30.184					20.11	0.39
			0.0557	5.595		3.17508	8.03771	4.5	0.188353			351
	621	D11S1359			35.779					22.4	0.61
			0.0524	5.255		3.20814	7.32829	6.31	0.840821			460
	622	D11S4080			41.034					25.66	0.77
			0.0194	1.944		0.536581	3.34844	2.72	0.861155			371
	623	D11S914			42.978					31.32	0.62
			0.0276	2.764		1.1879	4.34322	2.19	0.238156			417
	624	D11S1776			45.742					33.5	0.88
			0.0245	2.454		0.794647	4.11468	4.93	0.998235			335
	625	D11S907			48.196					34.62	0.62
			0.0707	7.113		4.17441	10.1109	4.93	0.0729198			299
	626	D11S4102			55.31					36.73	0.69
			0.0394	3.946		2.03706	5.87089	5.02	0.863106			401
	627	D11S1360			59.256					40.19	0.65
			0.0164	1.639		0.449252	2.83379	2.57	0.936618			437
	628	D11S1785			60.895					42.34	0.69
			0.0252	2.518		0.816148	4.23402	2.08	0.305909			325
	629	D11S903			63.413					44.1	0.6
			0.0877	8.86		6.40352	11.3629	8.31	0.330976			533
	630	D11S4191			72.273					59.76	0.86
			0.0513	5.147		1.32349	9.03385	7.26	0.857816			129
	631	D11S4205			77.42					62.94	0.39
			0.0498	4.998		1.55606	8.48497	7.19	0.891903			155
	632	D11S4087			82.418					67.86	0.27
			0.0495	4.966		2.72445	7.22818	6.03	0.822354			364
	633	D11S4162			87.383					70.65	0.68
			0.0256	2.563		1.15753	3.97101	1.91	0.18154			487
	634	D11S1314			89.947					72	0.82
			0.0969	9.81		7.01767	12.6726	7.8	0.0795652			455
	635	D11S937			99.756					77.53	0.76
			0.0338	3.385		1.43069	5.35003	4.03	0.740423			330
	636	D11S1362			103.141					79.48	0.57
			0.0256	2.563		1.22941	3.89872	4.51	0.99784			541
	637	D11S1887			105.704					86.07	0.82
			0.01	1.001		0.0261786	1.97485	2.45	0.998218			401
	638	D11S1780			106.704					87.33	0.7
			0.0149	1.487		0.359305	2.62311	3.18	0.998261			441
	639	D11S4118			108.191					93	0.69
			0.0938	9.491		6.48092	12.5736	9	0.375313			379
	640	D11S917			117.682					96.63	0.69
			0.0329	3.292		1.52022	5.07764	3.8	0.711084			390
	641	D11S1317			120.974					99.96	0.7
			0.0638	6.415		3.15481	9.73037	3.39	0.0345492			220
	642	D11S1886			127.389					104.32	0.41
			0.0296	2.962		1.26519	4.6686	4.25	0.930528			384
	643	D11S4206			130.351					109.08	0.65
			0.0576	5.784		3.37501	8.22346	9.36	0.997906			365
	644	D11S1327			136.135					113.65	0.68
			0.0156	1.56		0.281716	2.84134	1.09	0.235492			361
	645	D11S908			137.695					114.79	0.57
			0.0728	7.33		4.80416	9.89786	5.67	0.0992243			418
	646	D11S4127			145.024					117.15	0.71
			0.0591	5.938		3.75273	8.1456	5.32	0.290345			456
	647	D11S4132			150.963					119.45	0.83
			0.0245	2.453		0.938926	3.9695	2.86	0.701147			402
	648	D11S4089			153.416					120.49	0.7
			0.0674	6.784		4.46576	9.12609	6.92	0.546462			462
	649	D11S4094			160.2					122.8	0.78
			0.0533	5.347		3.35824	7.35949	6	0.737573			496
	650	D11S934			165.547					125.59	0.82
			0	0		0	1.15442	0.45	0.461493			410
	651	D11S4151			165.547					125.8	0.64
			0.1125	11.448		7.77174	15.2458	12.42	0.694871			306
	652	D11S2367			176.994					131.04	0.54
			0.0035	0.352		0	1.02064	0	0.153138			298
	653	D11S1320			177.346					131.43	0.53
			0.005	0.497		0	1.12405	1.12	0.974243			491
	654	D11S969			177.843					132.74	0.78
			0.0054	0.541		0	1.35219	0.37	0.340753			313
	655	D11S968			178.383					133.32	0.55
Chr12	656	D12S352			0					0.53	0.73
			0	0		0	2.73867	0.27	0.141446			171
	657	D12S1656			0					1.68	0.66
			0.0041	0.415		0	1.1273	1.05	0.959832			305
	658	D12S372			0.415					3.46	0.74
			0.0173	1.73		0.390588	3.07328	1.72	0.493767			364
	659	D12S1725			2.145					4.32	0.68
			0	0		0	0.981122	0.93	0.962811			483
	660	D12S314			2.145					4.84	0.87
			0.0087	0.875		0	1.76527	1.49	0.912679			414
	661	D12S374			3.02					5.84	0.75
			0.0495	4.965		2.84841	7.10204	9.23	0.99995			408
	662	D12S336			7.984					9.39	0.73
			0.0268	2.687		1.22642	4.14329	2.34	0.322524			474
	663	D12S1697			10.671					11.69	0.82
			0.0753	7.589		5.25925	9.94933	7.93	0.612559			510
	664	D12S364			18.26					13.72	0.89
			0.1838	19.28		15.6591	23.1097	17.64	0.190376			558
	665	D12S1591			37.54					23.98	0.84
			0.0223	2.234		0.880786	3.58544	1.77	0.251673			460
	666	D12S1057			39.774					24.57	0.75
			0.0893	9.023		5.88494	12.2409	8.88	0.463858			331
	667	D12S1337			48.797					28.01	0.61
			0.006	0.604		0	1.49701	1.84	0.996624			285
	668	D12S1704			49.401					29.11	0.6
			0.0077	0.77		0	1.90301	3.56	0.999999			229
	669	D12S1681			50.171					30.36	0.46
			0.0565	5.678		3.66059	7.70639	3.67	0.025546			514
	670	D12S345			55.849					32.22	0.83
			0.0686	6.907		4.58276	9.25428	8.62	0.924221			468
	671	D12S85			62.756					45.62	0.86
			0.0576	5.788		3.64661	7.94607	8.5	0.993023			464
	672	D12S368			68.544					50.92	0.77
			0.0558	5.608		2.92787	8.31118	5.98	0.608073			287
	673	D12S1707			74.152					53.32	0.53
			0.0523	5.253		3.35032	7.16329	7.45	0.987832			536
	674	D12S83			79.406					59.18	0.8
			0.0072	0.724		0	1.62862	2.03	0.997636			333
	675	D12S329			80.129					61.43	0.64
			0.0773	7.795		5.04409	10.5884	6.91	0.26558			375
	676	D12S1294			87.924					66.22	0.71
			0.022	2.206		0.846368	3.55971	2.25	0.52798			451
	677	D12S313			90.13					66.79	0.78
			0.083	8.376		5.73252	11.0699	4.94	0.00535134			435
	678	D12S1052			98.506					73.9	0.74
			0.0658	6.62		3.83652	9.44164	5.9	0.307181			312
	679	D12S326			105.126					76.5	0.68
			0.0283	2.837		1.03559	4.63781	4.64	0.975135			328
	680	D12S1708			107.964					80.93	0.61
			0.0603	6.06		3.88582	8.25621	6.57	0.67638			470
	681	D12S351			114.024					90.43	0.77
			0.0221	2.215		0.825446	3.60084	1.87	0.314728			433
	682	D12S95			116.24					91.46	0.78
			0.018	1.796		0.55068	3.05313	3.11	0.979758			435
	683	D12S1346			118.036					92.71	0.74
			0.0754	7.598		3.85129	11.4314	7.71	0.523143			196
	684	D12S2081			125.634					96.26	0.37
			0.0335	3.355		1.64793	5.06997	3.56	0.592824			429
	685	D12S346			128.989					98.05	0.69
			0.0126	1.257		0.162839	2.35891	1.86	0.857751			397
	686	D12S1727			130.246					100.23	0.61
			0.0276	2.761		1.34548	4.18458	2.98	0.617863			515
	687	D12S1030			133.007					101.45	0.76
			0.0769	7.755		4.31589	11.2614	6.03	0.164032			238
	688	D12S1636			140.762					104.35	0.59
			0.0005	0.052		0	0.324916	0.95	1			254
	689	D12S1683			140.814					104.71	0.64
			0.0572	5.75		3.04649	8.47759	4.67	0.21812			289
	690	D12S1613			146.564					106.16	0.55
			0.0186	1.861		0.553874	3.17039	3.38	0.988489			411
	691	D12S1583			148.425					108.31	0.76
			0.0159	1.587		0.332353	2.85074	2.91	0.979913			380
	692	D12S1616			150.012					111.78	0.67
			0.0438	4.387		2.4271	6.36903	5.41	0.844139			421
	693	D12S354			154.399					113.61	0.7
			0.0267	2.67		1.04725	4.3035	1.26	0.0442741			379
	694	D12S369			157.07					114.1	0.7
			0.1044	10.596		7.99053	13.2591	10.43	0.450824			567
	695	D12S366			167.666					117.06	0.85
			0.0248	2.478		1.09187	3.87604	3.46	0.915544			482
	696	D12S395			170.143					118.67	0.77
			0.0047	0.468		0	1.18572	0.48	0.51091			351
	697	D12S2073			170.612					119.77	0.77
			0.0593	5.953		3.41372	8.53348	6.74	0.725104			337
	698	D12S1614			176.565					124.44	0.57
			0.0122	1.225		0.108952	2.33274	0.72	0.188863			375
	699	D12S324			177.79					125.19	0.7
			0.0388	3.885		2.04518	5.74105	3.66	0.404462			425
	700	D12S2078			181.675					126.53	0.75
			0.0514	5.158		2.79589	7.54375	5.78	0.696042			340
	701	D12S1609			186.833					127.62	0.61
			0.0273	2.732		1.11914	4.352	3.28	0.746457			393
	702	D12S1659			189.564					127.98	0.57
			0.0125	1.249		0.213098	2.2885	1.92	0.896996			441
	703	D12S367			190.814					128.53	0.71
			0.0153	1.53		0.397234	2.6653	1.43	0.431054			451
	704	D12S2069			192.343					128.96	0.77
			0.0348	3.49		1.77415	5.20532	4.19	0.789345			443
	705	D12S1723			195.833					130.53	0.75
			0.0037	0.374		0	1.01931	0.18	0.28311			336
	706	D12S1638			196.208					131.83	0.66
Chr13	707	D13S175			0					19.75	0.67
			0.0926	9.373		5.84171	12.9893	10.52	0.735686			272
	708	D13S232			9.373					22.7	0.8
			0.0395	3.961		1.93616	5.99335	2.05	0.0322046			359
	709	D13S1243			13.334					23.71	0.74
			0.0325	3.256		1.58422	4.93225	3.42	0.576791			435
	710	D13S221			16.591					25.47	0.78
			0.0642	6.46		4.01762	8.92459	7.44	0.783747			397
	711	D13S217			23.05					28.27	0.72
			0.0418	4.186		2.48147	5.90791	6.36	0.993304			532
	712	D13S289			27.236					30.16	0.8
			0.0169	1.693		0.430032	2.95341	3.49	0.997374			402
	713	D13S171			28.93					32.15	0.66
			0.0721	7.266		4.35562	10.2152	6.29	0.257255			313
	714	D13S219			36.195					36.06	0.59
			0.0076	0.757		0	1.75004	2.99	0.999995			296
	715	D13S218			36.952					37.93	0.56
			0.0616	6.193		4.06791	8.33747	6.91	0.745018			503
	716	D13S325			43.145					42.07	0.78
			0.0394	3.949		1.78214	6.12914	3.12	0.227175			312
	717	D13S326			47.094					43.85	0.62
			0.0932	9.427		6.5467	12.3772	7.96	0.159908			411
	718	D13S272			56.521					49.6	0.7
			0.1275	13.037		8.54041	17.7518	8.5	0.0239739			232
	719	D13S1320			69.558					62.7	0.46
			0.0914	9.243		6.3677	12.182	7.97	0.19387			405
	720	D13S279			78.8					70.49	0.69
			0.1024	10.387		7.3976	13.4513	12.56	0.918604			421
	721	D13S162			89.187					74.87	0.75
			0.0252	2.524		0.84428	4.20569	2.57	0.522262			336
	722	D13S1281			91.711					77.36	0.68
			0.0452	4.536		2.81156	6.26396	4.9	0.661764			566
	723	D13S170			96.247					80.01	0.88
			0.0365	3.658		1.91057	5.41139	2.91	0.201284			446
	724	D13S271			99.905					84.28	0.77
			0.0376	3.766		1.87783	5.6672	5.18	0.927682			392
	725	D13S265			103.671					89.17	0.62
			0.0497	4.985		2.92167	7.06837	5.22	0.587369			431
	726	D13S775			108.656					93.56	0.71
			0.0405	4.059		2.39992	5.72684	5.19	0.908326			547
	727	D13S1241			112.715					96.35	0.81
			0.0412	4.126		2.34744	5.92182	3.58	0.273176			482
	728	D13S1298			116.841					97.82	0.83
			0.0159	1.592		0.491421	2.69119	1.89	0.70319			498
	729	D13S1232			118.433					99.27	0.77
			0.0044	0.44		0	1.16423	2.73	1			321
	730	D13S779			118.873					100.3	0.55
			0.0412	4.129		2.29745	5.97241	4.19	0.525794			456
	731	D13S1256			123.002					102.1	0.72
			0.0263	2.628		1.05209	4.21805	2.73	0.548088			395
	732	D13S274			125.63					103.36	0.72
			0.1004	10.178		6.9718	13.4697	6.59	0.0140494			358
	733	D13S797			135.808					104.93	0.66
			0.0805	8.123		5.70178	10.5778	6.03	0.0452757			505
	734	D13S796			143.931					106.69	0.8
			0.0307	3.076		1.42848	4.72593	1.7	0.0509082			424
	735	D13S778			147.007					107.27	0.7
			0.0298	2.983		1.47954	4.49295	4.08	0.922865			493
	736	D13S1315			149.991					109.14	0.82
			0.0258	2.585		0	6.15183	6.61	0.986427			77
	737	D13S261			152.575					110.82	0.18
			0	0		0	0.934978	1.3	0.999473			507
	738	D13S285			152.575					111.84	0.8
			0	0		0	1.6843	0.33	0.226973			280
	739	D13S293			152.575					113.33	0.51
Chr14	740	D14S261			0					19.91	0.56
			0.0522	5.236		0.860677	9.69927	5.47	0.540872			100
	741	D14S1043			5.236					20.45	0.45
			0	0		0	1.97762	0.21	0.146753			238
	742	D14S1023			5.236					20.51	0.75
			0.0454	4.549		2.51969	6.60051	6.39	0.960737			407
	743	D14S283			9.785					21.76	0.78
			0.0398	3.985		2.13578	5.85209	0.98	0.000721092			431
	744	D14S990			13.77					22.66	0.84
			0.0242	2.421		0.810211	4.03862	4.04	0.975094			350
	745	D14S972			16.191					23.42	0.65
			0.032	3.2		1.65952	4.75538	2.45	0.169457			501
	746	D14S1032			19.391					25.28	0.82
			0.0048	0.478		0	1.1365	0.53	0.559323			426
	747	D14S1280			19.869					25.73	0.67
			0.0245	2.449		0.995725	3.91237	1.7	0.155876			434
	748	D14S262			22.318					28.63	0.66
			0.0197	1.976		0.472977	3.47261	2.62	0.801735			331
	749	D14S1071			24.294					30.9	0.73
			0.022	2.201		0.890637	3.51524	5.04	0.999988			482
	750	D14S741			26.495					32.82	0.8
			0.0377	3.774		1.87817	5.68711	3.8	0.509377			389
	751	D14S70			30.269					33.53	0.69
			0.0308	3.079		1.50674	4.66722	2.29	0.162102			463
	752	D14S1014			33.348					34.69	0.69
			0.0189	1.888		0.67568	3.10836	1.44	0.23364			483
	753	D14S75			35.236					36.5	0.79
			0.0155	1.548		0.27221	2.83081	2.57	0.940741			359
	754	D14S552			36.784					41.67	0.66
			0.0156	1.565		0.514853	2.60753	2.86	0.992491			540
	755	D14S976			38.35					47.16	0.82
			0.0527	5.285		3.21924	7.3783	2.94	0.0130346			454
	756	D14S978			43.635					50.98	0.78
			0.0254	2.539		1.07176	4.01702	5.87	0.999995			441
	757	D14S747			46.173					53.64	0.71
			0.0078	0.784		0	1.60158	1.38	0.923846			441
	758	D14S276			46.957					54.75	0.76
			0.0269	2.697		1.28479	4.10469	4.69	0.997195			509
	759	D14S980			49.655					56.22	0.87
			0.0072	0.716		0	1.72726	2.41	0.999494			271
	760	D14S274			50.37					56.73	0.48
			0.0851	8.598		5.9154	11.3217	8.38	0.438344			435
	761	D14S982			58.968					64.15	0.7
			0.0228	2.278		0.980887	3.58537	3.86	0.991151			507
	762	D14S1069			61.247					67.46	0.83
			0	0		0	1.24805	0	0.0791965			379
	763	D14S1065			61.247					67.98	0.7
			0.0145	1.452		0.320177	2.58212	1.98	0.820584			430
	764	D14S1011			62.699					68.64	0.73
			0.0158	1.577		0.4804	2.68218	1.9	0.715228			494
	765	D14S258			64.276					69.65	0.79
			0.0428	4.291		2.34835	6.24566	7.3	0.998691			421
	766	D14S986			68.568					73.58	0.73
			0.0046	0.459		0	1.07518	1.36	0.997928			465
	767	D14S1433			69.027					74.68	0.76
			0.0858	8.663		6.2368	11.1359	7.83	0.251071			534
	768	D14S74			77.689					77.73	0.82
			0.0468	4.689		2.62547	6.77816	5.1	0.64929			405
	769	D14S616			82.378					84.26	0.78
			0.0107	1.069		0.0409791	2.10026	1.37	0.71591			384
	770	D14S974			83.448					85.7	0.72
			0.0553	5.555		2.6706	8.4721	7.41	0.894464			245
	771	D14S1044			89.003					89.14	0.51
			0.0629	6.322		3.46703	9.22168	5.05	0.191862			283
	772	D14S280			95.325					91.25	0.54
			0	0		0	1.18305	0.58	0.59561			400
	773	D14S617			95.325					91.27	0.75
			0.0028	0.282		0	0.73954	2.12	1			508
	774	D14S1050			95.607					91.99	0.83
			0.0171	1.709		0.583795	2.83928	0.86	0.0695245			509
	775	D14S81			97.316					92.85	0.79
			0.0493	4.948		2.8401	7.06969	4.45	0.322595			411
	776	D14S1054			102.265					94.37	0.69
			0.0863	8.712		5.70871	11.7897	4.33	0.00206609			349
	777	D14S987			110.977					95.66	0.66
			0.0212	2.123		0.838108	3.40723	3.15	0.941597			485
	778	D14S65			113.1					96.69	0.77
			0	0		0	2.61832	0	0.0798059			179
	779	D14S1019			113.1					96.86	0.32
			0.0462	4.635		2.80471	6.47417	7.35	0.99805			512
	780	D14S1426			117.735					99.69	0.79
			0.0081	0.805		0	1.62789	1.15	0.792414			462
	781	D14S985			118.54					100.37	0.78
			0.03	3		1.08578	4.93031	5.2	0.987232			305
	782	D14S293			121.54					102.52	0.56
			0	0		0	0.961353	0.66	0.81681			493
	783	D14S542			121.54					103.61	0.8
Chr15	784	D15S128			0					22.68	0.82
			0.0526	5.276		3.01331	7.5676	7.3	0.958356			378
	785	D15S97			5.276					24.38	0.84
			0.033	3.307		1.47287	5.14565	1.88	0.063782			367
	786	D15S975			8.583					25.06	0.7
			0.0355	3.556		1.39838	5.7269	1.79	0.0544015			284
	787	D15S156			12.139					25.58	0.6
			0.0256	2.561		1.07602	4.053	4.82	0.998486			435
	788	D15S1019			14.7					27.45	0.68
			0.0108	1.082		0	2.2944	1.97	0.924586			279
	789	D15S165			15.783					29.05	0.45
			0.0396	3.972		1.02003	6.94443	3.97	0.500446			169
	790	D15S231			19.755					31.04	0.41
			0	0		0	1.35434	2.82	1			349
	791	D15S995			19.755					31.45	0.69
			0.0173	1.732		0.620015	2.84308	1.01	0.101774			530
	792	D15S1040			21.487					31.91	0.79
			0.0219	2.194		0.78369	3.6026	4.86	0.999892			416
	793	D15S118			23.682					34.02	0.69
			0.0589	5.915		3.63947	8.22022	5.84	0.473547			418
	794	D15S1012			29.597					36.79	0.74
			0.024	2.404		0.574522	4.23561	3.65	0.909075			270
	795	D15S146			32.001					37.91	0.56
			0.0018	0.177		0	0.813525	0.56	0.880132			172
	796	D15S214			32.178					38.19	0.35
			0.0137	1.368		0.327964	2.41391	3.15	0.999581			478
	797	D15S659			33.545					44.16	0.87
			0.0479	4.803		2.51215	7.11766	4.75	0.481406			337
	798	D15S1032			38.348					50.48	0.83
			0	0		0	0.959419	2.27	1			494
	799	D15S1016			38.348					51.32	0.88
			0.0771	7.768		5.13976	10.4477	7.86	0.525928			408
	800	D15S117			46.116					56.27	0.66
			0.0528	5.305		2.58986	8.04107	3.25	0.0693021			265
	801	D15S148			51.421					56.83	0.5
			0.0367	3.672		1.80237	5.56123	7.19	0.999864			389
	802	D15S1036			55.092					60.34	0.76
			0.0211	2.111		0.663185	3.56287	2.87	0.847372			379
	803	D15S1507			57.203					63.13	0.63
			0.039	3.904		2.00394	5.82332	6.76	0.998207			400
	804	D15S988			61.107					65.11	0.78
			0.0424	4.25		1.8056	6.71527	4.09	0.449056			263
	805	D15S216			65.357					67.79	0.54
			0.0439	4.405		2.10331	6.71807	4.71	0.603427			308
	806	D15S145			69.762					68.65	0.53
			0.046	4.617		2.06466	7.18557	6.37	0.910069			262
	807	D15S114			74.379					74.65	0.47
			0.0578	5.807		3.81736	7.81302	7.43	0.943809			539
	808	D15S1005			80.186					78.11	0.81
			0.0069	0.692		0	1.44115	0.68	0.489543			467
	809	D15S1047			80.878					78.93	0.73
			0.0528	5.295		2.96374	7.65908	5.7	0.630847			357
	810	D15S999			86.173					84.05	0.6
			0.031	3.101		1.52691	4.68724	4.37	0.941558			466
	811	D15S979			89.274					86.63	0.79
			0.0777	7.836		4.14156	11.6123	7.26	0.381319			208
	812	D15S158			97.11					89.54	0.41
			0.0328	3.285		1.77853	4.79688	1.61	0.0146461			540
	813	D15S652			100.395					90.32	0.85
			0.0693	6.972		4.56433	9.41814	10.11	0.993944			438
	814	D15S649			107.367					92.06	0.76
			0	0		0	1.35819	0	0.0792452			348
	815	D15S1004			107.367					92.13	0.6
			0.0115	1.151		0.166028	2.13527	1.11	0.468104			451
	816	D15S130			108.518					92.51	0.79
			0.0144	1.439		0.279789	2.60256	3.4	0.99952			405
	817	D15S816			109.957					92.82	0.75
			0.0262	2.625		0.839176	4.41232	3.07	0.688283			309
	818	D15S157			112.582					93.64	0.52
			0.0357	3.575		2.01342	5.14576	4.2	0.782389			545
	819	D15S657			116.157					94.51	0.8
			0.0401	4.022		2.06906	5.98048	3.19	0.202742			392
	820	D15S1014			120.179					95.8	0.72
			0.008	0.8		0	1.61198	0.38	0.155175			463
	821	D15S212			120.979					95.94	0.77
			0.0283	2.829		1.34222	4.32889	2.25	0.221873			477
	822	D15S966			123.808					96.77	0.75
			0.0105	1.053		0.0681701	2.03295	0.89	0.374645			414
	823	D15S120			124.86					97.41	0.71
Chr16	824	D16S521			0					0.03	0.62
			0	0		0	2.90562	1.18	0.485043			161
	825	D16S3395			0					1.94	0.63
			0.0052	0.516		0	1.36275	0.76	0.711657			280
	826	D16S3065			0.516					3.76	0.74
			0.0311	3.111		1.3942	4.84123	4.79	0.97141			393
	827	D16S423			3.627					5.98	0.83
			0.0258	2.583		1.13146	4.03749	3.79	0.948146			460
	828	D16S418			6.21					7.58	0.84
			0.0316	3.165		0.848584	5.4935	3.36	0.565645			220
	829	D16S3087			9.376					9.29	0.47
			0.0044	0.437		0	1.02856	1.39	0.999219			486
	830	D16S404			9.813					9.63	0.78
			0.0402	4.029		2.20053	5.86768	3.73	0.374647			447
	831	D16S519			13.842					11.19	0.8
			0.0216	2.158		0.900928	3.42451	3.28	0.958716			512
	832	D16S3075			16.001					12.12	0.84
			0.0339	3.396		1.36273	5.43896	2.22	0.128746			306
	833	D16S3062			19.397					12.93	0.6
			0	0		0	1.2256	0	0.0791866			386
	834	D16S500			19.397					13.61	0.77
			0.0589	5.919		2.57938	9.30899	8.46	0.929649			194
	835	D16S410			25.317					18.98	0.32
			0.0294	2.943		1.57402	4.31719	2.75	0.39109			587
	836	D16S3041			28.26					19.3	0.87
			0.0704	7.087		4.67141	9.5361	7.6	0.660206			443
	837	D16S403			35.347					22.95	0.75
			0.0848	8.558		5.95957	11.2128	6.55	0.0651563			459
	838	D16S3068			43.905					25.47	0.74
			0.0405	4.058		2.33923	5.7882	4.88	0.824397			509
	839	D16S3145			47.963					26.78	0.79
			0.0851	8.595		5.7734	11.4691	11.36	0.970377			392
	840	D16S3080			56.557					48.24	0.72
			0.0146	1.458		0.362745	2.5595	2.67	0.984487			459
	841	D16S3136			58.015					49.26	0.73
			0.0489	4.902		2.62992	7.2019	5.02	0.539058			349
	842	D16S2623			62.918					50.67	0.69
			0.0215	2.152		0.655939	3.65057	4.02	0.99269			362
	843	D16S3034			65.07					51.7	0.56
			0.0101	1.005		0.109879	1.91105	0	0.0139337			474
	844	D16S415			66.075					52.23	0.72
			0.0647	6.504		4.07135	8.97272	7.71	0.831505			401
	845	D16S3253			72.579					53.34	0.72
			0.1087	11.048		7.92286	14.257	7.85	0.0224207			410
	846	D16S3057			83.627					56.09	0.72
			0.0126	1.259		0	2.54369	2.75	0.988533			291
	847	D16S3038			84.886					56.98	0.54
			0.0577	5.791		3.5216	8.09419	7.48	0.924876			411
	848	D16S514			90.677					60.9	0.73
			0.0121	1.211		0.227848	2.19356	1.08	0.397528			476
	849	D16S503			91.889					62.16	0.71
			0.0337	3.377		1.67488	5.08318	2.56	0.173927			435
	850	D16S3019			95.265					64.69	0.72
			0.0428	4.287		1.98304	6.61634	4.76	0.654375			298
	851	D16S3066			99.552					71.89	0.56
			0.034	3.404		1.93117	4.88528	4.02	0.792527			584
	852	D16S515			102.956					75.07	0.86
			0.0658	6.623		4.07298	9.19839	4.61	0.0612076			373
	853	D16S3029			109.579					77.48	0.75
			0.0177	1.774		0.430114	3.11392	2.16	0.715152			372
	854	D16S516			111.353					77.68	0.67
			0	0		0	1.10624	0.33	0.342654			428
	855	D16S504			111.353					77.72	0.71
			0.1039	10.539		7.79128	13.3603	16.64	0.999985			505
	856	D16S3091			121.892					81.54	0.83
			0.082	8.279		5.34601	11.2609	9.64	0.816378			350
	857	D16S763			130.171					83.28	0.61
			0.0529	5.31		3.20775	7.43087	6.22	0.800542			442
	858	D16S520			135.481					85.07	0.81
			0.0246	2.465		0.958943	3.96949	2.49	0.514551			409
	859	D16S2621			137.947					86.53	0.73
Chr17	860	D17S849			0					0.38	0.73
			0	0		0	2.14676	0	0.0795952			219
	861	D17S1529			0					1	0.82
			0	0		0	1.12185	0.11	0.140003			422
	862	D17S831			0					1.86	0.9
			0.0294	2.941		1.18798	4.70609	2.3	0.236483			357
	863	D17S1876			2.941					4.29	0.65
			0.016	1.604		0.0836008	3.12044	2.04	0.714719			263
	864	D17S1854			4.545					5.61	0.51
			0	0		0	1.17721	2.39	1			402
	865	D17S1832			4.545					5.91	0.71
			0.0238	2.377		0.585079	4.18469	4.94	0.997263			277
	866	D17S960			6.922					7.2	0.51
			0.0497	4.983		2.8106	7.18133	5.19	0.572436			388
	867	D17S1791			11.905					9.1	0.64
			0.0509	5.105		2.99661	7.23709	3.19	0.0375509			422
	868	D17S804			17.01					9.81	0.72
			0.0314	3.142		1.48636	4.80885	3.12	0.488636			427
	869	D17S520			20.152					10.21	0.67
			0.0247	2.476		0.848719	4.10053	4.09	0.974248			352
	870	D17S969			22.628					11.79	0.62
			0.0476	4.77		2.65482	6.91136	3.83	0.191674			392
	871	D17S799			27.399					13.11	0.67
			0.0441	4.422		1.9437	6.92115	4.89	0.643919			266
	872	D17S922			31.821					13.97	0.5
			0.0241	2.407		0.401743	4.42982	3	0.716435			224
	873	D17S839			34.229					14.43	0.45
			0.1144	11.649		8.13782	15.271	6.4	0.00159686			342
	874	D17S1857			45.877					16.36	0.56
			0.0341	3.415		1.76477	5.0733	6.19	0.999468			467
	875	D17S1871			49.292					20.7	0.76
			0.0327	3.275		1.87212	4.6824	3.09	0.398314			621
	876	D17S1824			52.567					23.68	0.88
			0.0712	7.164		4.80998	9.55961	9.72	0.981701			470
	877	D17S2194			59.732					28.98	0.78
			0.0567	5.695		3.49492	7.91625	5.46	0.417558			432
	878	D17S1842			65.427					29.95	0.74
			0.0846	8.538		5.12746	12.0378	5.87	0.0629147			265
	879	D17S1867			73.965					32.45	0.5
			0.0254	2.539		1.22057	3.86737	3.56	0.933956			546
	880	D17S1818			76.504					34.42	0.89
			0.023	2.303		0.873292	3.73372	1.44	0.118628			424
	881	D17S1299			78.807					36.25	0.73
			0.0584	5.862		3.85125	7.90147	8.42	0.992968			530
	882	D17S1868			84.669					44.54	0.83
			0.0136	1.358		0.137862	2.58444	2.23	0.918163			345
	883	D17S1795			86.027					45.28	0.57
			0.0504	5.056		2.8748	7.25893	6.66	0.923485			391
	884	D17S788			91.083					47.64	0.68
			0.0329	3.291		1.81216	4.78318	4.06	0.84347			559
	885	D17S787			94.373					50.64	0.85
			0.0935	9.457		5.04139	14.0328	8.46	0.33018			174
	886	D17S957			103.83					52.83	0.32
			0.0533	5.355		3.20384	7.51666	2.36	0.00313101			427
	887	D17S1290			109.185					53.69	0.73
			0.0211	2.107		0.486483	3.7405	4.39	0.996917			301
	888	D17S794			111.292					58.17	0.54
			0.0004	0.036		0	0.250995	0	0.355111			345
	889	D17S944			111.328					58.79	0.64
			0.0546	5.485		3.10064	7.88812	4.33	0.17206			355
	890	D17S1874			116.814					61.63	0.54
			0.0623	6.26		4.06542	8.48401	5.24	0.181431			475
	891	D17S789			123.074					64.14	0.7
			0	0		0	1.33913	0.67	0.608815			353
	892	D17S940			123.074					64.59	0.65
			0.0211	2.11		0.91339	3.31154	3.13	0.951925			554
	893	D17S949			125.183					65.98	0.8
			0.0452	4.534		2.71799	6.35874	3.36	0.10289			509
	894	D17S1351			129.718					68.18	0.8
			0.0349	3.499		1.90592	5.09254	3.62	0.560779			515
	895	D17S1862			133.217					68.84	0.9
			0.0654	6.579		3.08285	10.1377	6.37	0.453962			196
	896	D17S929			139.796					69.75	0.36
			0.0305	3.056		1.31685	4.79813	3.48	0.684326			378
	897	D17S1603			142.851					71.58	0.73
			0	0		0	3.50388	1.44	0.492232			133
	898	D17S2192			142.851					72.15	0.29
			0.0288	2.886		1.44436	4.32681	4.84	0.996028			521
	899	D17S802			145.738					73.75	0.8
			0.0131	1.313		0.246413	2.37537	3.19	0.999726			439
	900	D17S1847			147.05					74.54	0.73
			0.0179	1.789		0.49234	3.09161	0.83	0.0735267			401
	901	D17S836			148.839					74.81	0.74
			0	0		0	1.38985	2.05	0.999814			340
	902	D17S784			148.839					75.42	0.62
Chr18	903	D18S1105			0					1.82	0.48
			0.0187	1.871		0	3.90823	3.17	0.894503			171
	904	D18S63			1.871					3.43	0.72
			0.0488	4.893		2.52899	7.28426	5.1	0.56693			322
	905	D18S1132			6.764					4.61	0.8
			0.0202	2.019		0.446358	3.59986	2.85	0.848467			307
	906	D18S452			8.783					5.82	0.79
			0.0299	2.995		1.13579	4.85965	3.57	0.72794			324
	907	D18S967			11.778					6.59	0.6
			0.0497	4.986		2.52522	7.47206	5.25	0.582731			303
	908	D18S1163			16.764					7.46	0.59
			0.0117	1.167		0.0668748	2.27469	3.09	0.999668			365
	909	D18S843			17.931					8.6	0.65
			0.0575	5.778		3.11985	8.46413	6.17	0.613835			300
	910	D18S464			23.709					9.95	0.62
			0.0801	8.075		5.54672	10.6543	6.04	0.0574927			458
	911	D18S53			31.785					11.48	0.8
			0.0278	2.785		1.31875	4.25178	3.64	0.873818			486
	912	D18S453			34.57					12.9	0.85
			0.0936	9.475		6.77353	12.2256	12.3	0.977901			472
	913	D18S1107			44.045					20.38	0.79
			0.0738	7.432		4.79328	10.1172	8.76	0.834725			388
	914	D18S478			51.477					23.4	0.66
			0.0123	1.235		0.131896	2.32979	2.61	0.99303			387
	915	D18S877			52.711					24.98	0.69
			0.0393	3.94		1.82807	6.06228	5.58	0.935294			328
	916	D18S457			56.652					28.12	0.58
			0.0215	2.147		0.721531	3.58465	2.74	0.789795			396
	917	D18S1135			58.798					30.43	0.68
			0.0249	2.49		1.01051	3.978	2.68	0.59804			426
	918	D18S1102			61.288					33.18	0.75
			0.0319	3.196		1.58466	4.81066	4.21	0.891167			460
	919	D18S468			64.484					36.48	0.73
			0.0729	7.338		4.96596	9.75211	6.11	0.155407			474
	920	D18S1143			71.822					42.08	0.78
			0.0447	4.48		2.51217	6.46575	4.36	0.45184			427
	921	D18S450			76.302					44.3	0.76
			0.0614	6.168		3.91002	8.45769	7.49	0.87153			442
	922	D18S474			82.47					46.95	0.77
			0.0263	2.628		1.15336	4.11612	2.63	0.498717			451
	923	D18S487			85.098					49.99	0.73
			0.0252	2.521		1.17055	3.87742	2.13	0.284949			518
	924	D18S1152			87.619					52.87	0.86
			0.0509	5.112		2.93681	7.29795	2.46	0.00837924			399
	925	D18S1129			92.731					54.74	0.78
			0.0232	2.317		0.995363	3.65124	4.73	0.999803			496
	926	D18S64			95.048					55.58	0.84
			0.0157	1.572		0.292986	2.8501	3.2	0.993701			364
	927	D18S1134			96.621					56.87	0.65
			0.0272	2.723		1.3634	4.08601	2.05	0.166179			552
	928	D18S1147			99.344					57.56	0.85
			0.0198	1.977		0.717929	3.24668	2.79	0.894957			468
	929	D18S68			101.321					59.69	0.79
			0.0308	3.08		1.58548	4.58789	2.54	0.238617			513
	930	D18S465			104.401					61.05	0.8
			0.0374	3.748		1.60773	5.90006	5.5	0.944869			304
	931	D18S979			108.149					64.06	0.61
			0.1242	12.688		8.89935	16.6196	11.22	0.226326			320
	932	D18S469			120.837					69.46	0.55
			0.0439	4.398		2.45562	6.36044	6.08	0.95356			430
	933	D18S1161			125.236					70.4	0.67
			0.0273	2.738		0.892282	4.58058	3.45	0.776971			302
	934	D18S1009			127.973					72.19	0.56
			0.029	2.903		1.31244	4.49998	3	0.547359			429
	935	D18S554			130.876					73.17	0.74
Chr19	936	D19S886			0					0.95	0.69
			0.0004	0.042		0	0.332926	1.52	1			179
	937	D19S883			0.042					1.36	0.8
			0.0093	0.931		0	2.01723	0.99	0.543016			300
	938	D19S565			0.973					2.52	0.8
			0.007	0.702		0	1.50744	2.2	0.999863			410
	939	D19S591			1.674					3.03	0.74
			0	0		0	1.01235	1.06	0.982935			468
	940	D19S424			1.674					3.18	0.82
			0.0336	3.367		1.76691	4.97013	3.73	0.672379			491
	941	D19S894			5.042					4.34	0.81
			0.0365	3.655		1.89473	5.4274	4.02	0.656628			438
	942	D19S427			8.697					6.14	0.72
			0.0767	7.73		5.42135	10.0739	6.79	0.213123			528
	943	D19S884			16.427					8.06	0.86
			0.0532	5.343		2.18749	8.53587	10.04	0.99794			197
	944	D19S584			21.77					11.06	0.41
			0.0275	2.756		1.10382	4.40775	1	0.0186059			379
	945	D19S1165			24.526					12.16	0.72
			0.0865	8.738		6.23536	11.2845	5.69	0.00841081			507
	946	D19S226			33.264					14.49	0.86
			0	0		0	2.52139	0	0.0797625			186
	947	D19S179			33.264					14.56	0.35
			0.072	7.246		4.42695	10.1206	6.52	0.306974			331
	948	D19S593			40.51					17.17	0.57
			0.0905	9.154		6.31994	12.041	7.16	0.0845916			414
	949	D19S566			49.664					19.02	0.71
			0.0442	4.427		2.51033	6.36595	6.57	0.98483			444
	950	D19S932			54.092					34.47	0.73
			0.0763	7.685		4.83561	10.5952	7.89	0.554147			343
	951	D19S414			61.777					36.61	0.58
			0.0202	2.026		0.574826	3.47076	3.57	0.981862			364
	952	D19S225			63.803					37.52	0.69
			0.0647	6.505		4.08335	8.96042	9.4	0.989491			405
	953	D19S208			70.307					40.32	0.74
			0.084	8.484		5.93058	11.0747	9.9	0.859336			474
	954	D19S223			78.792					46.09	0.74
			0.0247	2.473		1.00318	3.94512	5	0.999607			430
	955	D19S217			81.265					48.97	0.72
			0.0082	0.818		0	1.69568	1.76	0.982302			408
	956	D19S903			82.083					49.74	0.74
			0.0736	7.41		5.23168	9.62446	5.11	0.0192363			568
	957	D19S902			89.493					53.02	0.85
			0.0531	5.325		3.43807	7.23747	7.44	0.984877			548
	958	D19S867			94.818					55.23	0.85
			0.0078	0.783		0	1.59062	1.74	0.989854			453
	959	D19S246			95.602					55.65	0.81
			0.0497	4.987		2.19292	7.81143	6.81	0.897676			235
	960	DG19S186			100.589					57.12	0.61
			0.0336	3.367		1.71759	5.01989	2.38	0.120779			462
	961	D19S888			103.956					58.35	0.76
			0.0115	1.146		0.2962	2.00488	1.83	0.940509			599
	962	D19S572			105.101					58.8	0.88
			0.0208	2.085		0.765888	3.3994	1.29	0.119279			453
	963	D19S927			107.187					58.99	0.77
			0.0377	3.778		1.87573	5.68958	3.84	0.525755			388
	964	D19S418			110.964					60.24	0.73
			0	0		0	1.1979	0.78	0.783563			395
	965	D19S605			110.964					60.44	0.62
			0.0061	0.607		0	1.66119	0.6	0.492537			211
	966	D19S573			111.572					61.9	0.46
			0	0		0	1.1325	0	0.0791455			418
	967	D19S254			111.572					62.36	0.7
Chr20	968	D20S117			0					0.6	0.9
			0.003	0.299		0	0.878004	0.85	0.968906			344
	969	D20S113			0.299					1.98	0.7
			0.0054	0.536		0	1.21066	0.71	0.690347			459
	970	D20S842			0.835					2.63	0.87
			0.0085	0.854		0.0227074	1.67792	1.27	0.839975			473
	971	D20S482			1.689					4.45	0.74
			0.0154	1.54		0.386854	2.69576	3.44	0.999359			438
	972	D20S882			3.229					5.58	0.73
			0.012	1.201		0.100912	2.30071	1.87	0.883603			377
	973	D20S905			4.43					5.81	0.74
			0.052	5.22		2.95633	7.50292	6.01	0.752182			375
	974	D20S115			9.65					7.61	0.69
			0.0267	2.674		1.02984	4.32104	1.95	0.194492			371
	975	D20S879			12.324					8.51	0.67
			0.015	1.498		0.251334	2.75144	1.05	0.23992			364
	976	D20S175			13.822					9.14	0.65
			0.0641	6.441		3.9156	9.00861	8.77	0.962364			368
	977	D20S189			20.263					11.12	0.6
			0.0856	8.646		5.91506	11.4273	7.03	0.123882			421
	978	D20S852			28.909					15.38	0.77
			0.0293	2.937		1.3791	4.49331	2.64	0.355881			454
	979	D20S904			31.846					15.67	0.79
			0.0279	2.797		1.35545	4.23498	3.08	0.652026			506
	980	D20S112			34.643					17.26	0.8
			0.0717	7.219		4.9493	9.5202	7.02	0.431903			511
	981	D20S432			41.862					19.78	0.79
			0.0417	4.18		2.35486	6.01574	5.72	0.950039			465
	982	D20S912			46.043					20.81	0.77
			0.0713	7.177		3.5335	10.9019	6.67	0.392949			196
	983	D20S425			53.22					29.94	0.48
			0.0671	6.749		4.45263	9.07754	10.97	0.999792			467
	984	D20S107			59.969					38.32	0.73
			0.0286	2.867		1.00475	4.72944	2.86	0.498687			310
	985	D20S108			62.836					40.26	0.69
			0.0336	3.364		1.84525	4.89113	3.42	0.528184			543
	986	D20S96			66.199					41.53	0.86
			0.0538	5.403		3.12157	7.70285	6.26	0.768572			382
	987	D20S481			71.603					43.2	0.73
			0.0052	0.517		0	1.26737	1.04	0.913676			356
	988	D20S838			72.12					44.07	0.77
			0.0232	2.326		0.991337	3.65529	4.87	0.999907			493
	989	D20S891			74.446					45.36	0.79
			0.048	4.811		2.47446	7.17643	4.65	0.445296			324
	990	D20S176			79.257					46.75	0.6
			0	0		0	1.11399	0	0.0791374			425
	991	D20S887			79.257					47.11	0.83
			0.057	5.724		3.44477	8.02897	6.47	0.737761			404
	992	D20S1083			84.98					50.07	0.75
			0.0427	4.276		2.43435	6.13823	2.85	0.0645306			465
	993	D20S211			89.256					51.6	0.75
			0.0641	6.45		3.9156	9.00861	6.25	0.440125			368
	994	D20S100			95.706					53.75	0.75
			0.0175	1.753		0.393657	3.11036	1.05	0.155839			359
	995	D20S102			97.459					54.42	0.64
			0.0363	3.632		1.62478	5.65984	5.41	0.95717			334
	996	D20S430			101.091					55.58	0.79
			0.0291	2.91		1.15182	4.68202	3.25	0.64575			351
	997	D20S164			104.001					56.49	0.66
			0.0082	0.825		0	1.68617	1.43	0.916266			417
	998	D20S171			104.826					57.24	0.74
Chr21	999	D21S1904			0					15.43	0.74
			0.03	3.007		0.795535	5.22345	2.4	0.296305			230
	1000	D21S1432			3.007					16.27	0.74
			0.1261	12.89		8.5868	17.3849	12.78	0.480734			251
	1001	D21S1899			15.897					18.99	0.64
			0.0304	3.042		1.49654	4.59681	2.56	0.270213			475
	1002	D21S1905			18.938					19.87	0.83
			0.0376	3.764		1.34365	6.20838	3.72	0.484846			238
	1003	D21S1902			22.703					21.05	0.5
			0.006	0.601		0	1.30524	1.64	0.998073			461
	1004	D21S1884			23.304					21.55	0.78
			0.0548	5.5		2.8077	8.22874	4.2	0.172342			278
	1005	D21S272			28.804					24.3	0.57
			0	0		0	0.913496	1.36	0.999845			519
	1006	D21S1914			28.804					24.54	0.83
			0.0616	6.191		4.07627	8.32893	7.75	0.923857			507
	1007	D21S1442			34.994					27.74	0.76
			0.0125	1.249		0	2.54659	3.26	0.998803			283
	1008	D21S1239			36.243					30.88	0.49
			0	0		0	1.16856	0	0.0791614			405
	1009	D21S1908			36.243					31.16	0.68
			0.003	0.3		0	0.766532	0.36	0.599505			528
	1010	D21S1909			36.543					31.46	0.84
[truncated: 57 more rows]

## Sheet: male
Chromosome	Index	Marker	Recombination Fraction	Interval Distance (cM)	Genetic Position (cM)	95% Confidence Interval (low)	95% Confidence Interval (high)	Interval Distance (Rutgers Map v.2) (cM)	Significance (P-value) for Diffence of I nterval Genetic Distance	Physical Position (Mb)	Heterozygosity	Informative Meiosis (interval)
Chr1	1	D1S468			0					3.57	0.75
			0.0896	9.055		4.49034	13.7803	7.29	0.225812			156
	2	D1S2870			9.055					6.21	0.64
			0.0057	0.568		0	1.54339	1.62	0.982746			230
	3	D1S508			9.623					7.53	0.74
			0.0395	3.954		1.93616	5.99335	2.89	0.150512			359
	4	D1S450			13.577					9.51	0.82
			0.02	2.002		0.579309	3.42607	2.05	0.526865			373
	5	D1S2667			15.579					11.41	0.83
			0.0127	1.266		0	2.76262	1.99	0.827876			217
	6	D1S434			16.845					12.25	0.61
			0.0348	3.483		1.69579	5.28445	2.74	0.207371			405
	7	D1S507			20.328					14.9	0.82
			0.0244	2.437		0.437397	4.45436	4.06	0.942572			228
	8	D1S2697			22.765					16.29	0.58
			0.0329	3.295		0.854326	5.75098	1.09	0.0383352			206
	9	D1S1592			26.06					17.94	0.65
			0.0015	0.154		0	0.585054	2.47	1			304
	10	D1S2644			26.213					18.9	0.74
			0.0066	0.661		0	1.44129	1.1	0.865176			413
	11	D1S199			26.874					19.83	0.84
			0.0341	3.411		1.25355	5.58989	2.3	0.156205			272
	12	D1S2864			30.285					22.75	0.55
			0.0001	0.01		0	0.171642	1.15	1			147
	13	D1S2620			30.295					23.74	0.33
			0.0368	3.692		1.19249	6.19931	2.68	0.21481			220
	14	D1S2749			33.986					27.17	0.55
			0.0056	0.562		0	1.30375	0.96	0.854099			387
	15	D1S470			34.548					29.93	0.79
			0.0104	1.044		0	2.203	2.39	0.98854			293
	16	D1S241			35.592					33.27	0.65
			0.0301	3.012		0.757456	5.28217	3.19	0.560742			221
	17	D1S255			38.604					37.42	0.5
			0.0049	0.487		0	1.13751	0.99	0.934923			447
	18	D1S186			39.091					38	0.89
			0.0291	2.913		0.703997	5.13402	3	0.530594			223
	19	D1S2861			42.004					42.88	0.66
			0	0		0	1.26795	0.98	0.883904			373
	20	D1S2713			42.004					44.29	0.74
			0.0038	0.377		0	1.06285	0	0.137652			312
	21	D1S2797			42.381					46.71	0.8
			0.0273	2.737		0.828209	4.64519	1.73	0.151218			282
	22	D1S197			45.118					50.52	0.74
			0.0223	2.236		0.438709	4.03001	2.34	0.547159			261
	23	D1S2652			47.354					55.24	0.7
			0.0513	5.145		2.2868	8.04347	3.55	0.137278			231
	24	D1S476			52.499					58.01	0.58
			0	0		0	1.27814	1.25	0.970334			370
	25	D1S220			52.499					59.06	0.78
			0.0324	3.249		1.26933	5.22993	2.87	0.355297			310
	26	D1S2846			55.748					61.37	0.68
			0.0162	1.621		0.39054	2.85256	1.7	0.550326			405
	27	D1S2788			57.369					61.63	0.8
			0.0068	0.676		0	1.48376	0.8	0.615086			402
	28	D1S438			58.046					63.59	0.82
			0.0167	1.674		0.486077	2.85704	4.27	0.999991			450
	29	D1S198			59.72					66.78	0.88
			0.0219	2.186		0.671895	3.71497	1.26	0.114884			357
	30	D1S219			61.906					69.61	0.74
			0.0527	5.293		3.16979	7.42863	6.43	0.852572			433
	31	D1S2841			67.199					79.26	0.85
			0.0037	0.371		0	1.046	0.43	0.569053			310
	32	D1S500			67.57					79.74	0.76
			0.0095	0.952		0	1.97608	0.39	0.142143			344
	33	D1S430			68.522					81.05	0.74
			0	0		0	1.89888	1.25	0.790872			248
	34	D1S2862			68.522					81.99	0.65
			0.0116	1.165		0	2.47622	0.57	0.18945			255
	35	D1S2856			69.687					82.13	0.5
			0.0272	2.723		1.05825	4.39318	2.47	0.383159			368
	36	D1S2766			72.41					85.84	0.8
			0.0254	2.538		0.515508	4.57725	1.11	0.0830967			232
	37	D1S2865			74.948					88.12	0.59
			0.0222	2.221		0.494351	3.95389	2.92	0.785601			280
	38	D1S435			77.169					91.33	0.63
			0	0		0	2.31341	0.79	0.398699			203
	39	D1S2776			77.169					92.98	0.51
			0.0239	2.387		0.783066	4.00554	1.9	0.27468			347
	40	D1S2664			79.556					95.72	0.8
			0.0281	2.81		1.06892	4.56388	5.35	0.997716			346
	41	D1S206			82.366					101.46	0.81
			0.0153	1.531		0.365833	2.69679	1.35	0.380722			427
	42	D1S495			83.897					102.33	0.86
			0.0204	2.04		0	4.91341	1.39	0.327783			94
	43	D1S2688			85.937					106.74	0.22
			0.0244	2.445		0.57542	4.31529	1.77	0.240399			263
	44	D1S2726			88.382					110.99	0.7
			0.0391	3.916		1.49812	6.35635	1.98	0.0583385			248
	45	D1S189			92.298					116.5	0.8
			0.0333	3.335		0.567257	6.1232	1.29	0.0738962			162
	46	D1S442			95.633					144.34	0.42
			0	0		0	1.54768	0.87	0.686134			305
	47	D1S498			95.633					149.57	0.73
			0.0411	4.12		1.98526	6.26842	4.14	0.507564			335
	48	D1S1653			99.753					156.2	0.68
			0.0225	2.248		0.728674	3.77855	4.82	0.999502			365
	49	D1S2707			102.001					158.34	0.78
			0.0125	1.253		0.00520809	2.49687	1.06	0.382317			306
	50	D1S484			103.254					159.03	0.72
			0.0223	2.231		0.596885	3.87086	2.16	0.465886			314
	51	D1S2768			105.485					160.78	0.69
			0.0628	6.316		3.10708	9.57217	4.51	0.135782			224
	52	D1S2628			111.801					163.42	0.59
			0.0235	2.353		0.508748	4.20113	2.96	0.740739			260
	53	D1S196			114.154					165.87	0.6
			0.0206	2.058		0.491488	3.63492	2.73	0.7978			315
	54	D1S452			116.212					168.79	0.72
			0.0313	3.131		1.36566	4.9104	2.43	0.217824			374
	55	D1S218			119.343					172.77	0.82
			0.0179	1.788		0.374463	3.20995	2.56	0.856112			337
	56	D1S2791			121.131					176.12	0.74
			0.0401	4.019		1.76434	6.28935	3.53	0.335823			293
	57	D1S2818			125.15					180.61	0.67
			0.0161	1.611		0.365704	2.85741	4.34	0.999991			393
	58	D1S238			126.761					186.41	0.82
			0.0285	2.856		0.979698	4.73453	3.81	0.840912			304
	59	D1S412			129.617					192.33	0.69
			0.0426	4.275		1.93268	6.62682	2	0.0284997			289
	60	D1S413			133.892					196.89	0.69
			0.0227	2.27		0.650767	3.89714	2.42	0.571137			325
	61	D1S2615			136.163					200.18	0.7
			0.0001	0.011		0	0.126089	1.78	1			285
	62	D1S2717			136.174					202.33	0.68
			0.0211	2.115		0.612959	3.61335	1.34	0.156615			354
	63	D1S249			138.289					203.98	0.77
			0.0118	1.177		0.0149612	2.34676	1.22	0.526663			330
	64	D1S2685			139.465					206.06	0.84
			0.0073	0.726		0	1.69552	2.09	0.99711			299
	65	D1S245			140.191					207.67	0.64
			0.0063	0.63		0	1.49195	0.4	0.300396			324
	66	D1S205			140.821					208.18	0.82
			0.0277	2.772		0.884588	4.66903	2.97	0.580927			291
	67	D1S237			143.593					212.8	0.69
			0.0473	4.747		2.31342	7.19753	3.32	0.125751			296
	68	D1S2641			148.34					219.2	0.68
			0.0235	2.35		0.856239	3.85144	1.07	0.0465221			395
	69	D1S213			150.69					221.88	0.83
			0.0284	2.841		1.01446	4.67929	3.69	0.817351			318
	70	D1S2833			153.531					228.81	0.82
			0.0145	1.454		0.0548475	2.84823	1.01	0.268188			282
	71	D1S2709			154.985					230.1	0.64
			0.033	3.3		0.155923	6.48012	3.44	0.53343			124
	72	D1S1540			158.285					232.85	0.34
			0.0214	2.139		0.309217	3.97917	1.85	0.377765			240
	73	D1S2850			160.424					234.7	0.59
			0.0645	6.484		3.97556	9.0297	6.53	0.513579			376
	74	D1S2670			166.908					237.62	0.83
			0.0255	2.55		0.538897	4.57384	3.86	0.897811			236
	75	D1S1594			169.458					238.85	0.64
			0	0		0	1.19192	0	0.0791717			397
	76	D1S2785			169.458					238.94	0.84
			0	0		0	1.76534	0.17	0.139094			267
	77	D1S304			169.458					239.36	0.62
			0.0521	5.228		2.40041	8.09134	6.51	0.810782			240
	78	D1S2679			174.685					241.06	0.58
Chr2	79	D2S2268			0					0.21	0.63
			0.0407	4.074		0	8.59593	3.96	0.479194			76
	80	D2S323			4.074					2.09	0.43
			0.0056	0.563		0	1.58451	4.43	1			204
	81	D2S319			4.637					3.41	0.69
			0.053	5.32		2.44376	8.23176	7.34	0.91356			236
	82	D2S2166			9.957					4.86	0.63
			0.0876	8.854		5.22446	12.5729	5.95	0.0588145			243
	83	D2S2211			18.811					7.39	0.71
			0.0144	1.445		0.0268633	2.85624	3.71	0.999152			273
	84	D2S162			20.256					8.78	0.83
			0.0291	2.908		0.779135	5.05811	2.17	0.247664			239
	85	D2S398			23.164					10.46	0.72
			0	0		0	1.24155	0.79	0.768632			381
	86	D2S168			23.164					11.36	0.78
			0.0461	4.62		2.51477	6.74802	4.59	0.487755			384
	87	D2S149			27.785					14.31	0.82
			0.005	0.496		0	1.33545	2.43	0.999997			274
	88	D2S2346			28.281					16.71	0.78
			0.0224	2.242		0.773332	3.71354	1.37	0.122418			391
	89	D2S305			30.523					19.28	0.82
			0.045	4.508		2.30141	6.74076	4.61	0.534421			341
	90	D2S2168			35.032					24.94	0.79
			0.0193	1.93		0	5.4925	1.93	0.499788			58
	91	D2S146			36.961					29.45	0.18
			0.0065	0.649		0	1.84828	1.14	0.788632			173
	92	D2S400			37.61					31	0.41
			0.0283	2.831		1.15855	4.51388	2.37	0.294117			378
	93	D2S367			40.441					34.29	0.87
			0.0058	0.577		0	1.47304	0.94	0.785296			278
	94	D2S2230			41.018					36.49	0.68
			0.0232	2.318		0.841178	3.80624	3	0.81498			398
	95	D2S2328			43.336					40.53	0.86
			0.0097	0.973		0	2.09151	1.69	0.895892			294
	96	D2S2259			44.31					42.85	0.67
			0	0		0	1.95332	0	0.079509			241
	97	D2S2294			44.31					43.73	0.59
			0.0246	2.466		0.732968	4.19691	2.6	0.562069			309
	98	D2S391			46.775					46.26	0.74
			0.0186	1.859		0.43232	3.29244	2.32	0.735389			344
	99	D2S2156			48.634					51.11	0.79
			0.0403	4.035		1.58792	6.50914	4.06	0.506754			249
	100	D2S1364			52.668					57.44	0.65
			0.0057	0.566		0	1.38629	2.48	0.999998			327
	101	D2S370			53.235					59.9	0.78
			0.0142	1.424		0.196159	2.64631	1.35	0.455164			359
	102	D2S337			54.658					61.52	0.81
			0.0407	4.077		1.93265	6.24052	3.82	0.406741			328
	103	D2S2368			58.735					67.07	0.81
			0.0308	3.086		1.24651	4.92966	1.46	0.0416462			341
	104	D2S2152			61.821					69.57	0.75
			0	0		0	1.54267	1.78	0.993392			306
	105	D2S2110			61.821					72.93	0.68
			0.018	1.796		0.449015	3.15518	1.94	0.579919			372
	106	D2S286			63.617					75.2	0.79
			0	0		0	1.76534	0.37	0.241158			267
	107	D2S2116			63.617					76.5	0.62
			0.007	0.699		0	1.7853	1.08	0.753771			227
	108	D2S1777			64.316					78.37	0.56
			0.0241	2.408		0.607333	4.22271	2.66	0.606064			278
	109	D2S428			66.724					82.84	0.66
			0.0056	0.556		0	1.39103	1.23	0.942973			310
	110	D2S388			67.28					85.93	0.62
			0.0162	1.625		0.2559	2.98765	0	0.00996757			329
	111	D2S2216			68.904					88.19	0.78
			0.0014	0.138		0	0.607255	2.23	1			246
	112	D2S2264			69.042					101.79	0.68
			0.0414	4.145		1.56604	6.75528	2.47	0.101533			230
	113	D2S293			73.187					106.64	0.81
			0.0108	1.077		0	2.18654	1.94	0.936174			336
	114	D2S1896			74.264					112.41	0.7
			0.0449	4.507		2.21188	6.81139	3.98	0.32791			317
	115	D2S363			78.772					117.11	0.72
			0.0491	4.924		2.47511	7.40048	4.44	0.349246			302
	116	D2S347			83.695					123.97	0.7
			0.029	2.904		1.06736	4.74701	3.4	0.701625			322
	117	D2S2271			86.6					127.82	0.75
			0.0121	1.208		0.13047	2.29113	0.84	0.250829			394
	118	D2S2215			87.808					129.71	0.86
			0.028	2.805		0.600047	5.01675	3.11	0.607421			216
	119	D2S2256			90.612					133.58	0.6
			0.0122	1.224		0.136073	2.30556	3.13	0.999716			394
	120	D2S2196			91.836					136.61	0.85
			0.0292	2.919		0.131144	5.73386	4.65	0.886166			140
	121	D2S349			94.755					142.11	0.28
			0.0658	6.618		3.92117	9.35448	3.19	0.00630617			332
	122	D2S151			101.374					147.5	0.8
			0.0221	2.212		0.0443382	4.38688	2.73	0.680159			177
	123	D2S2324			103.586					150.46	0.63
			0	0		0	1.40624	0	0.0792664			336
	124	D2S2277			103.586					150.75	0.77
			0.0352	3.525		1.62748	5.4344	3.65	0.550882			364
	125	D2S142			107.111					155.99	0.76
			0.0173	1.726		0.499099	2.96439	2.52	0.895164			431
	126	D2S1353			108.837					159.27	0.87
			0.024	2.402		0.741268	4.06774	4.16	0.980688			327
	127	D2S2330			111.239					166.41	0.81
			0.0196	1.962		0.38882	3.53708	1.07	0.133415			299
	128	D2S2345			113.201					168.43	0.72
			0.0108	1.081		0	2.20685	1.83	0.904			324
	129	D2S2284			114.281					171.2	0.68
			0.0112	1.122		0.114792	2.12649	0.3	0.0549328			421
	130	D2S335			115.404					172.27	0.86
			0.0195	1.953		0.482448	3.4229	1.79	0.415002			341
	131	D2S2188			117.357					175.31	0.74
			0.0384	3.848		1.89348	5.81348	4.8	0.82929			374
	132	D2S364			121.205					182.74	0.77
			0.0235	2.353		0.774303	3.93386	2.5	0.572985			355
	133	D2S118			123.558					191.31	0.78
			0.0179	1.791		0.498765	3.08516	1.47	0.31336			405
	134	D2S117			125.348					195.33	0.86
			0.0104	1.036		0	2.30165	1.04	0.499907			249
	135	D2S311			126.385					197.28	0.52
			0.0174	1.736		0	3.54459	4.36	0.997764			203
	136	D2S116			128.121					201.38	0.79
			0.014	1.404		0	2.81219	1.5	0.555058			267
	137	D2S2358			129.525					207.24	0.63
			0	0		0	1.61038	2.23	0.999433			293
	138	D2S2321			129.525					207.98	0.65
			0.0145	1.449		0	2.98841	2.65	0.936886			233
	139	D2S317			130.974					213.21	0.47
			0.0129	1.287		0.0993071	2.48273	1.23	0.460502			345
	140	D2S2361			132.26					216.19	0.8
			0	0		0	1.72076	1.39	0.905358			274
	141	D2S2382			132.26					216.76	0.59
			0.0206	2.062		0	4.3993	2.01	0.482849			143
	142	D2S2244			134.322					219.94	0.55
			0.0148	1.478		0.131498	2.83153	0.97	0.229224			308
	143	D2S163			135.8					220.5	0.76
			0.018	1.799		0.432368	3.17189	0.81	0.0779756			363
	144	D2S126			137.599					221.73	0.8
			0.0211	2.112		0.625489	3.60076	3.27	0.936407			360
	145	D2S133			139.711					224.34	0.74
			0.0702	7.062		4.09384	10.0901	6.34	0.31683			291
	146	D2S362			146.774					229.45	0.72
			0.0033	0.326		0	0.917636	0.6	0.816092			366
	147	D2S2297			147.099					230.08	0.84
			0.0237	2.376		0.674062	4.07498	2.08	0.368242			309
	148	D2S427			149.475					231.91	0.68
			0.0082	0.821		0	1.78788	0.54	0.285197			334
	149	D2S2344			150.296					233.15	0.85
			0.0277	2.77		1.168	4.38341	5.22	0.99853			403
	150	D2S2973			153.066					235.7	0.78
			0.0131	1.309		0	2.84721	3.25	0.993293			211
	151	D2S2202			154.375					236.29	0.52
			0.0228	2.286		0.88702	3.6797	0.67	0.0117518			441
	152	D2S338			156.661					236.9	0.85
			0.1057	10.731		7.50156	14.0529	13.38	0.94156			372
	153	D2S125			167.393					240.82	0.8
			0	0		0	1.36207	0.46	0.3929			347
	154	D2S395			167.393					240.89	0.74
			0.0247	2.47		0.790432	4.1592	2.21	0.380159			328
	155	D2S140			169.863					241.39	0.75
Chr3	156	D3S4559			0					0.23	0.6
			0.0296	2.965		0.62292	5.31706	5.28	0.973145			202
	157	D3S1307			2.965					1.32	0.76
			0	0		0	2.24797	1.17	0.635326			209
	158	D3S1270			2.965					1.42	0.59
			0.0233	2.336		0.608631	4.0603	2.25	0.463027			295
	159	D3S1297			5.301					2.01	0.73
			0.016	1.605		0.321534	2.88166	3.02	0.985044			370
	160	D3S3630			6.906					2.68	0.82
			0.0464	4.65		2.5046	6.81947	5.99	0.887188			372
	161	D3S3050			11.556					3.27	0.85
			0.0523	5.244		1.60699	8.94788	4.62	0.36805			145
	162	D3S3706			16.8					4.04	0.41
			0.0346	3.47		1.43896	5.50356	3.39	0.470944			314
	163	D3S2397			20.271					5.08	0.71
			0.0037	0.369		0	1.47527	3.04	0.999999			116
	164	D3S1515			20.639					6.39	0.4
			0.0661	6.647		3.72224	9.62165	3.44	0.0157767			283
	165	D3S3591			27.286					8.16	0.73
			0.0529	5.308		3.15613	7.48344	4.93	0.365201			421
	166	D3S1263			32.594					11.49	0.9
			0.0153	1.528		0	3.12375	1.98	0.710046			229
	167	D3S2385			34.122					13.85	0.55
			0.0354	3.547		1.69965	5.40192	6.05	0.995865			387
	168	D3S1293			37.669					21.9	0.86
			0.0099	0.986		0	2.4546	0.87	0.43608			176
	169	D3S1567			38.655					24.53	0.36
			0.0223	2.231		0.641781	3.8257	1.92	0.350599			332
	170	D3S1266			40.886					27.93	0.71
			0.0158	1.576		0.279184	2.88401	1.31	0.341912			353
	171	D3S3547			42.462					30.13	0.82
			0.0414	4.154		1.50812	6.81421	2.79	0.156897			220
	172	D3S1612			46.615					34.56	0.5
			0.0263	2.634		0.974822	4.29584	1.9	0.193406			359
	173	D3S3521			49.249					38.84	0.78
			0	0		0	2.04547	0.77	0.444471			230
	174	D3S3522			49.249					40.76	0.49
			0.0387	3.882		1.68447	6.08605	1.37	0.0124949			299
	175	D3S3597			53.131					43.94	0.67
			0.0716	7.208		2.60613	11.938	5.86	0.284107			123
	176	D3S3672			60.34					54.69	0.34
			0.0156	1.561		0	3.20558	3	0.956859			219
	177	D3S3532			61.901					57.45	0.48
			0.0126	1.258		0	2.57576	1.95	0.848048			277
	178	D3S1234			63.159					60.08	0.74
			0.0473	4.748		2.39876	7.11063	4.45	0.403208			318
	179	D3S1600			67.907					63.29	0.75
			0.0261	2.612		0.863313	4.36785	1.62	0.133192			320
	180	D3S1287			70.519					64.18	0.68
			0.055	5.522		3.32203	7.74419	6.58	0.825317			419
	181	D3S1566			76.041					70.38	0.86
			0.0147	1.47		0.0264854	2.91682	1.8	0.672561			267
	182	D3S3551			77.512					71.86	0.88
			0.0072	0.717		0	1.63553	0.31	0.189899			328
	183	D3S3614			78.228					72.45	0.71
			0.0204	2.044		0.137146	3.95106	1.68	0.355154			212
	184	D3S3653			80.272					76.67	0.53
			0.0112	1.122		0	2.28	1.48	0.728519			317
	185	D3S3508			81.394					80.23	0.69
			0.0084	0.844		0	2.09051	0.78	0.462464			205
	186	D3S2388			82.238					83.25	0.61
			0	0		0	2.7705	0	0.0798741			169
	187	D3S1276			82.238					85.34	0.41
			0.0219	2.19		0.397226	3.99124	1.32	0.170692			256
	188	D3S1271			84.428					102.22	0.63
			0.0213	2.136		0.619621	3.64686	2	0.432477			351
	189	D3S3045			86.564					108.47	0.77
			0.0211	2.115		0.661272	3.56479	2.44	0.671409			378
	190	D3S3683			88.679					114.74	0.74
			0	0		0	1.90647	0.11	0.112359			247
	191	D3S3585			88.679					115.16	0.56
			0.033	3.307		1.34315	5.27668	2.96	0.365449			320
	192	D3S1575			91.986					117.67	0.69
			0.0229	2.295		0.499189	4.08993	2.14	0.43424			268
	193	D3S1558			94.281					118.73	0.64
			0.0069	0.692		0	1.55157	0.85	0.642068			355
	194	D3S3515			94.972					120.02	0.78
			0.0472	4.734		2.40924	7.07956	1.36	0.00220101			323
	195	D3S1267			99.707					124.53	0.76
			0.0195	1.948		0.413289	3.49239	2.8	0.860005			311
	196	D3S1589			101.655					127.43	0.7
			0.039	3.904		2.0453	5.78147	3.15	0.212885			418
	197	D3S1292			105.559					133.11	0.88
			0.0992	10.054		6.87954	13.3092	8.71	0.204855			361
	198	D3S1569			115.614					144.85	0.72
			0.0141	1.407		0.171289	2.65119	1.59	0.611776			348
	199	D3S1593			117.021					146.81	0.81
			0.0225	2.253		0.484388	4.02429	1.98	0.381762			271
	200	D3S1308			119.274					150.52	0.64
			0.0043	0.434		0	1.12365	1.48	0.998493			342
	201	D3S1279			119.708					152.51	0.73
			0.0148	1.484		0.198409	2.76441	3.76	0.999745			341
	202	D3S1607			121.192					158.45	0.79
			0.0265	2.65		0.981727	4.32918	1.41	0.0725457			356
	203	D3S3668			123.842					165.83	0.8
			0.018	1.802		0.222955	3.3822	3.8	0.993365			273
	204	D3S1564			125.644					171.67	0.64
			0.0154	1.542		0.343742	2.739	1.3	0.346907			407
	205	D3S3725			127.186					173.29	0.8
			0.0146	1.461		0.19437	2.72834	3.1	0.994353			345
	206	D3S1565			128.647					174.97	0.75
			0.0341	3.412		1.32877	5.51379	1.47	0.033848			292
	207	D3S3041			132.058					177.96	0.68
			0.022	2.204		0.634005	3.77317	2.12	0.459494			337
	208	D3S3699			134.262					180.78	0.67
			0.0441	4.424		2.03996	6.82321	3.09	0.136912			288
	209	D3S1618			138.686					184.83	0.73
			0.013	1.301		0.11333	2.48872	0.51	0.0959822			350
	210	D3S3592			139.987					185.89	0.82
			0.019	1.901		0.467719	3.33724	2.05	0.5807			349
	211	D3S1262			141.889					187.71	0.7
			0.0309	3.093		1.06333	5.13481	1	0.0216343			280
	212	D3S3600			144.981					188.51	0.76
			0.0376	3.763		2.019	5.52447	3.96	0.585394			458
	213	D3S1580			148.745					190.03	0.88
			0.038	3.809		1.37136	6.26151	2.88	0.228167			238
	214	D3S3043			152.554					192.02	0.56
			0.0215	2.155		0.592229	3.71462	4.78	0.9995			333
	215	D3S3669			154.709					193.98	0.71
			0.0884	8.938		0	20.887	4.57	0.220869			26
	216	D3S240			163.648					195.56	0.05
			0	0		0	1.44895	3.05	1			326
	217	D3S1265			163.648					197.01	0.77
			0.052	5.222		2.90663	7.55358	5.1	0.460026			359
	218	D3S1311			168.869					198.5	0.78
Chr4	219	D4S2936			0					0.68	0.71
			0.0328	3.284		0.340194	6.25219	4.97	0.867749			141
	220	D4S412			3.284					3.35	0.77
			0.019	1.903		0.372877	3.43251	2.79	0.872545			307
	221	D4S3023			5.187					4.35	0.81
			0.088	8.894		5.46742	12.4025	6.44	0.0808134			274
	222	D4S431			14.081					6.47	0.7
			0.0046	0.456		0	1.18158	1.27	0.986096			338
	223	D4S2935			14.537					6.61	0.72
			0.0145	1.455		0	3.08626	1.13	0.350325			206
	224	D4S394			15.992					7.01	0.51
			0.0198	1.976		0.0297251	3.9384	2.32	0.633074			196
	225	D4S2923			17.968					8.26	0.57
			0.0279	2.794		0.633444	4.96282	2.66	0.452075			224
	226	D4S2928			20.762					10.22	0.58
			0.0448	4.493		2.10044	6.90434	4.85	0.6149			290
	227	D4S1511			25.255					14.73	0.7
			0.0081	0.81		0	1.90676	2.09	0.988905			257
	228	D4S3341			26.065					16.13	0.63
			0.0669	6.728		4.01519	9.4856	9.43	0.972616			333
	229	D4S404			32.794					23.84	0.7
			0.0257	2.574		1.01363	4.13592	1.51	0.0908904			397
	230	D4S3022			35.367					25.22	0.89
			0.0172	1.722		0.442723	3.00089	1.94	0.631595			398
	231	D4S391			37.089					27.22	0.85
			0.0408	4.094		1.83858	6.35627	3.82	0.407593			299
	232	D4S2912			41.183					31.64	0.81
			0.0124	1.241		0.0888787	2.39295	1.6	0.729733			355
	233	D4S1587			42.424					35.15	0.72
			0.0121	1.207		0.0790697	2.34264	2.56	0.990246			359
	234	D4S405			43.631					40.05	0.8
			0.0227	2.267		0.718523	3.82899	1.83	0.288817			354
	235	D4S1627			45.898					43.87	0.79
			0.003	0.302		0	0.857323	0.53	0.790707			370
	236	D4S2971			46.2					53.42	0.77
			0.0026	0.261		0	0.781045	0.33	0.603847			367
	237	D4S428			46.461					55.33	0.79
			0.0067	0.666		0	1.48424	2.27	0.999941			386
	238	D4S398			47.126					61.93	0.8
			0	0		0	1.41879	0.61	0.515633			333
	239	D4S3004			47.126					65.34	0.73
			0.0151	1.509		0.0500061	2.97349	0.72	0.144444			268
	240	D4S2367			48.635					67.97	0.62
			0.0077	0.768		0	1.77159	2.9	0.999984			293
	241	D4S2389			49.403					72.86	0.68
			0.0233	2.336		0.608631	4.0603	4.96	0.99854			295
	242	D4S2963			51.739					80.17	0.69
			0.0091	0.914		0	2.30659	0.91	0.499944			178
	243	D4S1553			52.654					82.92	0.45
			0.0202	2.019		0.478657	3.5674	2.88	0.862029			320
	244	D4S2361			54.673					85.22	0.74
			0.042	4.214		1.59695	6.84606	3.61	0.326772			228
	245	D4S2460			58.887					90.05	0.51
			0.0332	3.326		1.36659	5.29344	3.22	0.458278			323
	246	D4S423			62.212					92.69	0.7
			0.03	3.007		1.20024	4.81482	3.2	0.584344			345
	247	D4S2986			65.219					99.88	0.76
			0.0161	1.61		0.346259	2.87692	1.64	0.518191			381
	248	D4S1572			66.83					103.99	0.8
			0.0553	5.551		3.25451	7.87454	5.86	0.602847			386
	249	D4S2945			72.381					111.49	0.79
			0.0039	0.391		0	1.04592	0.75	0.858983			347
	250	D4S406			72.772					111.94	0.76
			0.0169	1.69		0.072735	3.3121	2.68	0.884276			244
	251	D4S1611			74.462					114.67	0.59
			0.0236	2.364		0.794217	3.93395	2.16	0.400516			361
	252	D4S427			76.826					121.65	0.77
			0.0301	3.013		1.07677	4.95959	3.14	0.550769			300
	253	D4S1615			79.839					128.43	0.7
			0.0108	1.076		0	2.74231	1.37	0.633853			149
	254	D4S1575			80.915					135.01	0.36
			0.0512	5.137		2.10421	8.21003	2.54	0.0467303			205
	255	D4S1579			86.053					140.95	0.51
			0	0		0	1.25461	2.26	0.999998			377
	256	D4S424			86.053					142.42	0.7
			0.034	3.404		1.44217	5.37889	2.36	0.148558			329
	257	D4S1586			89.456					147	0.7
			0.0272	2.719		1.02808	4.42357	3.43	0.792798			355
	258	D4S2962			92.175					150.58	0.77
			0.0171	1.711		0.347943	3.07594	2.13	0.726577			348
	259	D4S2934			93.885					154.27	0.69
			0	0		0	1.61038	0.74	0.555385			293
	260	D4S3021			93.885					155.16	0.61
			0.0281	2.813		0.441491	5.19716	3.22	0.63141			187
	261	D4S2918			96.699					160.55	0.39
			0	0		0	1.27133	0	0.0792068			372
	262	D4S2980			96.699					160.83	0.77
			0.0051	0.51		0	1.41342	1.25	0.945805			239
	263	D4S3046			97.209					163.61	0.68
			0.0258	2.583		0.699489	4.47245	2.16	0.330287			273
	264	D4S2952			99.791					166.68	0.6
			0.0501	5.027		2.46595	7.61437	3.15	0.0756444			282
	265	D4S2910			104.818					171.93	0.64
			0	0		0	1.84739	2.25	0.996461			255
	266	D4S1539			104.818					175.92	0.56
			0.0199	1.991		0.248407	3.73855	0.85	0.099748			247
	267	D4S3030			106.809					177	0.61
			0.0207	2.071		0.613419	3.53248	2.56	0.744184			367
	268	D4S415			108.881					178.95	0.8
			0.01	1		0	2.15042	1.48	0.793308			288
	269	D4S2417			109.881					180.41	0.67
			0.0178	1.777		0.384814	3.17947	2.29	0.762441			345
	270	D4S1607			111.657					182.17	0.74
			0.0257	2.57		0.308133	4.847	1.56	0.190624			188
	271	D4S3015			114.227					183.53	0.38
			0	0		0	1.51331	1.58	0.982498			312
	272	D4S3041			114.227					184.01	0.67
			0.0244	2.443		0.661285	4.22881	2.9	0.692612			289
	273	D4S408			116.67					185.39	0.68
			0.0511	5.127		2.49527	7.7892	3.85	0.171212			272
	274	D4S1540			121.798					186.49	0.68
			0.0461	4.625		2.18537	7.08303	7.08756	0.975205			287
	275	DG4S26			126.422					187.66	0.6
			0.0452	4.535		2.10948	6.9767	1.20244	0.0035072			285
	276	D4S3051			130.957					188.26	0.69
			0.0737	7.428		4.65787	10.2362	9.07	0.875304			353
	277	D4S2930			138.385					190.33	0.76
Chr5	278	D5S1981			0					1.21	0.8
			0.0964	9.758		5.48737	14.1831	11.29	0.75376			192
	279	D5S417			9.758					3.17	0.59
			0.0277	2.777		0.639903	4.91591	2.95	0.564532			228
	280	D5S2088			12.535					4.35	0.63
			0	0		0	1.94535	3.44	0.999997			242
	281	D5S406			12.535					5.05	0.77
			0.0374	3.751		1.70892	5.79759	2.65	0.145977			335
	282	D5S2054			16.286					5.94	0.75
			0.0119	1.191		0	2.45979	0.82	0.283629			281
	283	D5S635			17.477					6.37	0.65
			0.0379	3.799		1.71789	5.88988	5.68	0.961141			326
	284	D5S1957			21.276					8.55	0.73
			0.0381	3.818		1.62608	6.02346	3.95	0.547066			295
	285	D5S1486			25.094					10.19	0.69
			0.0385	3.858		1.80876	5.91953	4.75	0.802376			341
	286	D5S2081			28.952					13.53	0.76
			0.0349	3.493		1.55678	5.44515	3.68	0.573719			346
	287	D5S1954			32.445					15.87	0.8
			0.0376	3.766		1.44378	6.10681	3.33	0.356457			259
	288	D5S2096			36.211					17.5	0.64
			0.027	2.701		0.68691	4.72717	2.58	0.452616			249
	289	D5S2031			38.912					21.14	0.51
			0.032	3.2		1.27799	5.14032	3.47	0.606271			322
	290	D5S2848			42.112					26.81	0.7
			0	0		0	1.81229	0.8	0.531391			260
	291	D5S661			42.112					29.98	0.62
			0.0178	1.786		0.312881	3.2517	1.11	0.185318			312
	292	D5S1986			43.898					31.77	0.73
			0.0045	0.452		0	1.11786	0.75	0.810693			386
	293	D5S674			44.349					33.63	0.81
			0.0046	0.463		0	1.19815	0.53	0.573725			323
	294	D5S426			44.812					34.8	0.76
			0.0041	0.413		0	1.2153	0.82	0.840851			242
	295	D5S2021			45.225					37.85	0.64
			0.0093	0.927		0.00874801	1.8521	0.25	0.0739964			417
	296	D5S418			46.152					40.05	0.85
			0	0		0	1.97762	0	0.0795198			238
	297	D5S430			46.152					41.41	0.52
			0.0067	0.671		0	2.42689	0.09	0.258582			83
	298	D5S628			46.822					53.42	0.16
			0.0062	0.625		0	1.46095	0.62	0.49997			335
	299	D5S2102			47.447					56.85	0.68
			0.0309	3.094		1.15139	5.04588	1.62	0.0685658			306
	300	D5S427			50.541					62.94	0.64
			0.0153	1.527		0	3.0803	0.78	0.170898			242
	301	D5S2072			52.069					66.08	0.65
			0.0311	3.116		0.62876	5.61476	4.18	0.798844			188
	302	D5S1999			55.185					71.26	0.58
			0	0		0	1.70843	0.28	0.195792			276
	303	D5S2851			55.185					71.44	0.62
			0.0489	4.909		2.80807	7.02066	3.37	0.0758329			411
	304	D5S2003			60.093					74.56	0.86
			0.0142	1.419		0.111398	2.73132	1.31	0.434395			314
	305	D5S424			61.513					76.19	0.67
			0.0423	4.238		2.19435	6.30019	3.29	0.181687			375
	306	D5S1397			65.751					79.83	0.83
			0.0137	1.366		0.191953	2.55026	2.12	0.893554			374
	307	D5S641			67.117					82.04	0.86
			0.0205	2.051		0.561268	3.54468	2.36	0.657555			348
	308	D5S428			69.168					85.45	0.73
			0.0355	3.557		1.32251	5.80373	4.36	0.758942			265
	309	D5S1725			72.726					89.2	0.78
			0.0038	0.384		0	0.963679	1.25	0.998256			427
	310	D5S2498			73.109					92.22	0.82
			0.0189	1.893		0.322812	3.46272	4.45	0.999281			290
	311	D5S1503			75.003					98.2	0.66
			0.0072	0.725		0	1.65276	3.21	1			316
	312	D5S409			75.728					102.76	0.66
			0.0521	5.226		2.68528	7.79996	2.68	0.0247658			297
	313	D5S2501			80.954					110.06	0.73
			0.0004	0.036		0	0.257725	1.36	1			324
	314	D5S2027			80.99					111.17	0.64
			0.0208	2.082		0.121669	4.04715	1.37	0.238569			204
	315	D5S2065			83.072					113.75	0.42
			0	0		0	1.31695	0.56	0.509202			359
	316	D5S1720			83.072					114.25	0.73
			0.0136	1.362		0	2.9187	1.84	0.727007			213
	317	D5S404			84.433					116.88	0.5
			0.0564	5.662		3.09646	8.26187	5.3	0.390974			315
	318	D5S490			90.095					126.87	0.68
			0.0187	1.872		0.313647	3.43174	3.78	0.991717			291
	319	D5S2053			91.968					133.14	0.71
			0.016	1.605		0.227418	2.97609	0.93	0.169324			321
	320	D5S2115			93.572					134.75	0.74
			0.0333	3.334		1.3168	5.36399	2.36	0.172104			305
	321	D5S2508			96.906					140.43	0.67
			0.0051	0.506		0	1.23801	0.3	0.285848			368
	322	D5S2017			97.412					141.71	0.86
			0.0402	4.026		1.98921	6.08166	2.55	0.077792			359
	323	D5S436			101.439					145.18	0.79
			0.0165	1.651		0.220406	3.0835	2.32	0.820233			305
	324	D5S2090			103.089					147.21	0.68
			0.019	1.898		0.558792	3.24578	1.16	0.139706			398
	325	D5S2014			104.987					149.94	0.87
			0.0102	1.023		0	2.28229	1.58	0.807785			244
	326	D5S410			106.01					152.76	0.55
			0.0295	2.955		0.835736	5.08177	3.88	0.803687			246
	327	D5S2049			108.965					157.65	0.55
			0.0439	4.397		2.04538	6.77696	3.75	0.294397			293
	328	D5S2066			113.362					163.29	0.71
			0.0092	0.923		0	1.99782	0.98	0.543392			302
	329	D5S2040			114.286					165	0.77
			0.014	1.4		0.00634568	2.79657	2.06	0.822913			273
	330	D5S2050			115.685					166.45	0.74
			0.0327	3.272		1.57371	4.98324	3.32	0.520786			422
	331	D5S400			118.957					168.38	0.88
			0.0024	0.236		0	0.729438	0.69	0.964226			384
	332	D5S2075			119.193					168.57	0.84
			0.0046	0.465		0	1.42252	0.02	0.185047			190
	333	D5S1973			119.658					169.42	0.48
			0.0335	3.357		1.40904	5.31122	2.35	0.155934			330
	334	D5S1960			123.016					171.45	0.74
			0.0324	3.241		1.27251	5.22672	3.19	0.478426			311
	335	D5S2069			126.256					173.03	0.7
			0.0131	1.307		0	2.91739	0.66	0.213531			193
	336	D5S2058			127.563					173.55	0.6
			0.0161	1.609		0.222355	3.00125	1.33	0.346085			316
	337	D5S498			129.172					173.75	0.71
			0.0662	6.662		2.82945	10.5682	4.92	0.187686			165
	338	D5S469			135.834					176.7	0.38
			0.0212	2.126		0.375799	3.87193	3.14	0.87317			262
	339	D5S2030			137.96					177.74	0.57
			0.0654	6.579		3.70631	9.4929	8.18	0.860322			291
	340	D5S408			144.539					179.92	0.71
Chr6	341	D6S244			0					1.82	0.69
			0.0697	7.018		3.76229	10.3293	11.05	0.991339			241
	342	D6S1617			7.018					4.16	0.77
			0.0514	5.162		2.51807	7.82737	4	0.195496			272
	343	D6S1574			12.18					5.96	0.71
			0.0417	4.178		2.02733	6.34766	3.34	0.222629			334
	344	D6S1640			16.359					7.35	0.77
			0.006	0.603		0	1.41173	1.76	0.997447			348
	345	D6S309			16.962					8.17	0.81
			0.0559	5.616		2.806	8.45667	7.18	0.860758			261
	346	D6S1279			22.578					12.29	0.73
			0.0124	1.241		0.113974	2.36779	0.4	0.0718605			371
	347	D6S1721			23.819					12.89	0.74
			0.0402	4.025		2.054	6.01602	3.35	0.250628			383
	348	D6S289			27.843					15.39	0.84
			0.0241	2.414		0.832496	3.99607	2.52	0.553303			363
	349	D6S1567			30.257					17.55	0.77
			0.018	1.798		0.315264	3.28948	2.47	0.811049			308
	350	D6S422			32.055					20.48	0.68
			0.0146	1.457		0.250878	2.67166	0.62	0.0866574			378
	351	D6S1588			33.512					22.15	0.75
			0.0055	0.554		0	1.38862	1.13	0.912389			299
	352	D6S1660			34.066					23.42	0.73
			0.0073	0.732		0	1.61984	1.57	0.967856			352
	353	D6S1571			34.798					25.07	0.72
			0.0227	2.275		0.758564	3.78873	1.14	0.0713941			373
	354	D6S273			37.072					31.79	0.82
			0.0068	0.678		0	1.58804	1.79	0.991702			315
	355	D6S291			37.75					36.37	0.7
			0.0249	2.488		0.0129409	4.9835	0.82	0.0931846			152
	356	D6S1576			40.238					36.65	0.35
			0	0		0	1.16287	3.44	1			407
	357	D6S1575			40.238					41.26	0.83
			0	0		0	1.95332	0.45	0.263683			241
	358	D6S1549			40.238					41.49	0.59
			0.0257	2.571		1.05687	4.0924	0.87	0.0138388			420
	359	D6S282			42.808					43.34	0.87
			0.004	0.4		0	1.08427	1.73	0.99993			327
	360	D6S459			43.209					45.91	0.71
			0.0104	1.035		0.0213665	2.0598	0.85	0.357285			381
	361	D6S452			44.244					47.02	0.77
			0.015	1.499		0.122277	2.88091	1.06	0.265607			299
	362	D6S272			45.742					50.95	0.69
			0.0194	1.943		0.344348	3.54157	1.09	0.148187			287
	363	D6S1960			47.685					53.61	0.66
			0	0		0	1.51812	0.77	0.617826			311
	364	D6S257			47.685					56.03	0.89
			0.025	2.502		0.753684	4.25663	2.44	0.472293			307
	365	D6S1557			50.187					71.06	0.73
			0.0101	1.009		0.0421717	1.97886	2.94	0.999952			410
	366	D6S460			51.196					80.41	0.86
			0.0325	3.257		1.34297	5.17577	2.04	0.106659			332
	367	D6S1644			54.453					89.78	0.72
			0.0277	2.77		0.454776	5.10288	3.17	0.631195			193
	368	D6S458			57.222					92.63	0.43
			0.0686	6.905		3.90196	9.95544	5.91	0.259189			279
	369	D6S1709			64.127					102.47	0.75
			0.05	5.016		2.73884	7.31565	4.13	0.223243			356
	370	D6S268			69.143					107.86	0.8
			0.0354	3.542		0.870155	6.24216	2.68	0.263309			184
	371	D6S416			72.685					112.56	0.47
			0	0		0	1.62132	1.38	0.927674			291
	372	D6S1603			72.685					113.85	0.67
			0.0279	2.791		1.04226	4.55041	1.53	0.0787741			341
	373	D6S1712			75.476					122.18	0.77
			0.0427	4.28		1.60507	6.98048	2.29	0.0725514			221
	374	D6S408			79.756					125.14	0.53
			0.0151	1.511		0.336745	2.68584	1.38	0.413813			415
	375	D6S407			81.267					128.86	0.87
			0.015	1.497		0.0337916	2.9697	1.87	0.689142			264
	376	D6S1656			82.764					132.18	0.65
			0.0166	1.66		0.313787	3.00985	1.95	0.663035			346
	377	D6S270			84.424					134.7	0.7
			0.0325	3.25		1.39535	5.12287	2.12	0.115998			351
	378	D6S1009			87.674					137.34	0.74
			0.0245	2.452		0.818821	4.09035	3.35	0.858882			345
	379	D6S1569			90.125					139.1	0.74
			0.0146	1.461		0.0500808	2.87308	2.53	0.931147			278
	380	D6S958			91.586					142.97	0.72
			0.0467	4.687		2.42591	6.96061	3.03	0.0757386			339
	381	D6S1637			96.274					148.87	0.75
			0.0401	4.016		1.58828	6.46809	2.16	0.0670711			252
	382	D6S1687			100.29					151.07	0.61
			0.0086	0.861		0	1.76109	4.57	1			404
	383	D6S441			101.151					153.86	0.84
			0.0816	8.23		5.16002	11.3702	4.09	0.00403909			316
	384	D6S419			109.381					157.7	0.72
			0.0245	2.452		0.629533	4.28093	1.92	0.283797			277
	385	D6S1581			111.833					160.2	0.61
			0.0068	0.675		0	1.55659	2.02	0.998629			338
	386	D6S305			112.508					162.12	0.79
			0.0096	0.959		0	1.93115	1.45	0.838676			388
	387	D6S1599			113.468					162.76	0.85
			0.0145	1.448		0.127848	2.775	1.94	0.765747			314
	388	D6S1277			114.915					164.22	0.69
			0.0521	5.23		2.89175	7.58922	2.87	0.0239529			352
	389	D6S1719			120.145					165.99	0.78
			0.0195	1.952		0.225647	3.68099	2.42	0.702656			247
	390	D6S264			122.097					166.63	0.56
			0.0176	1.765		0.349869	3.17439	1.77	0.505135			334
	391	D6S297			123.863					167.16	0.77
			0.0235	2.348		0.490783	4.21922	1.36	0.148253			255
	392	D6S503			126.211					167.93	0.64
			0.0478	4.79		2.67066	6.93603	4.86	0.523959			392
	393	D6S281			131.001					169.74	0.82
			0.0055	0.548		0	1.37228	1.82	0.998763			311
	394	D6S446			131.549					170.39	0.68
Chr7	395	D7S2474			0					0.95	0.81
			0.0313	3.136		0	7.14546	9.35	0.998735			74
	396	D7S2201			3.136					5.6	0.55
			0.0466	4.675		1.5728	7.81064	2.62	0.0974205			179
	397	D7S641			7.811					8.68	0.71
			0.0548	5.5		2.74784	8.29006	3.5	0.0773687			266
	398	D7S513			13.311					11.62	0.85
			0.0302	3.019		0.699953	5.36054	4.78	0.929827			209
	399	D7S664			16.33					13.66	0.58
			0.0261	2.617		0.790783	4.44092	0.38	0.00814462			295
	400	D7S2557			18.947					15.24	0.75
			0.0429	4.302		1.93439	6.68615	3.55	0.267501			284
	401	D7S2495			23.249					19.17	0.69
			0	0		0	1.75237	1.38	0.893332			269
	402	D7S1802			23.249					20.67	0.68
			0.017	1.702		0.0146857	3.3905	1	0.207764			226
	403	D7S493			24.951					21.77	0.65
			0	0		0	3.30917	0.5	0.185326			141
	404	D7S1795			24.951					22.04	0.35
			0.015	1.498		0	3.1326	2.23	0.809694			214
	405	D7S2463			26.449					23.61	0.66
			0.0278	2.781		0.91047	4.6631	2.9	0.548705			297
	406	D7S516			29.23					28.16	0.75
			0.0559	5.61		3.11551	8.13967	4.93	0.296504			330
	407	D7S2252			34.84					32.04	0.77
			0.0287	2.872		1.07965	4.67408	2.33	0.276614			334
	408	D7S2250			37.712					35.34	0.77
			0.038	3.805		1.60387	6.02568	2.45	0.113864			291
	409	D7S2846			41.516					38.1	0.65
			0.0141	1.412		0	2.92719	0.69	0.175616			233
	410	D7S510			42.929					39.16	0.74
			0.0164	1.639		0	3.48573	1.11	0.286138			183
	411	D7S2541			44.568					40.68	0.47
			0.0121	1.212		0.00266494	2.41922	1.57	0.720242			315
	412	D7S691			45.78					42	0.68
			0.0079	0.785		0	1.68664	2.04	0.99685			375
	413	D7S519			46.565					46.08	0.78
			0.0062	0.619		0	1.43009	0.7	0.576728			361
	414	D7S2506			47.184					47.65	0.85
			0.0083	0.834		0	1.74167	1.59	0.948866			381
	415	D7S2422			48.018					51.11	0.87
			0.0021	0.209		0	0.850936	0.66	0.915605			196
	416	D7S2475			48.228					53.58	0.49
			0.0042	0.418		0	1.15692	0.16	0.244567			296
	417	D7S499			48.645					55.57	0.68
			0	0		0	1.29198	0.12	0.136263			366
	418	D7S2429			48.645					62.17	0.74
			0.0046	0.464		0	1.12247	0.18	0.203661			401
	419	D7S502			49.109					66.69	0.86
			0.0114	1.145		0	2.31771	0.65	0.207063			313
	420	D7S2500			50.254					69.03	0.67
			0.0172	1.719		0.520126	2.92322	1.95	0.645823			451
	421	D7S672			51.973					71.5	0.87
			0.0033	0.326		0	1.01419	1	0.972524			270
	422	D7S1870			52.298					73.76	0.65
			0.0169	1.693		0.34732	3.03641	1.46	0.36831			354
	423	D7S669			53.991					77.71	0.79
			0.021	2.099		0.373724	3.83378	2.65	0.732903			265
	424	D7S2443			56.09					79.73	0.71
			0.0188	1.885		0.175894	3.59026	0.47	0.0524378			244
	425	D7S660			57.976					80.44	0.63
			0.0283	2.836		0.941044	4.73315	5.13	0.991049			296
	426	D7S1528			60.812					83.89	0.69
			0	0		0	1.27814	0	0.0792098			370
	427	D7S2485			60.812					84	0.76
			0.0201	2.013		0.597155	3.42824	1.95	0.466289			379
	428	D7S630			62.824					88.28	0.81
			0.0194	1.943		0.165252	3.72161	1.91	0.486377			232
	429	D7S2409			64.768					91.13	0.6
			0.0099	0.991		0	1.98383	1.18	0.64604			382
	430	D7S657			65.759					92.64	0.79
			0.0094	0.944		0	2.03854	2.58	0.998277			297
	431	D7S2431			66.703					94.98	0.89
			0.0126	1.259		0.0103021	2.51181	0.51	0.119747			306
	432	D7S554			67.962					97.16	0.7
			0	0		0	1.38581	1.94	0.999527			341
	433	D7S2509			67.962					102.77	0.76
			0.0394	3.952		1.84825	6.06212	3.09	0.211919			332
	434	D7S2459			71.914					107.12	0.74
			0.0203	2.028		0.0804677	3.98797	2	0.487543			201
	435	D7S2418			73.942					109.77	0.71
			0.0352	3.528		1.56747	5.49506	2.45	0.141025			342
	436	D7S486			77.469					115.68	0.8
			0	0		0	2.92344	0	0.0799428			160
	437	D7S522			77.469					115.86	0.47
			0.0169	1.687		0.00207905	3.38307	5.18	0.999972			224
	438	D7S648			79.157					123.64	0.53
			0.0285	2.848		0.904628	4.81026	1.14	0.0424549			281
	439	D7S514			82.005					126.82	0.67
			0.0094	0.944		0	1.9983	0.21	0.0879842			320
	440	D7S530			82.949					128.99	0.74
			0.0217	2.17		0.532212	3.8152	1.54	0.225281			304
	441	D7S649			85.119					130.51	0.7
			0.0268	2.683		0.555674	4.81922	2.36	0.383293			222
	442	D7S2533			87.802					134.08	0.55
			0.0124	1.242		0.00616792	2.47585	1.76	0.795271			309
	443	D7S509			89.045					136.96	0.68
			0.0096	0.962		0	1.92495	1.69	0.930942			393
	444	D7S684			90.007					138.19	0.83
			0.0043	0.434		0	1.18459	1.28	0.986365			289
	445	D7S1824			90.441					139.66	0.72
			0.0067	0.674		0	1.53128	0	0.0635696			345
	446	D7S2513			91.115					141.05	0.83
			0.0083	0.83		0	1.70775	2.96	0.999999			411
	447	D7S661			91.945					143.23	0.85
			0	0		0	1.36597	0	0.0792486			346
	448	D7S676			91.945					143.71	0.72
			0.0276	2.759		1.01111	4.52131	3.37	0.751063			337
	449	D7S2511			94.705					146.18	0.75
			0.0578	5.801		3.08413	8.56251	3.8	0.0745559			287
	450	D7S1805			100.506					150.09	0.77
			0	0		0	4.33289	1.11	0.295246			107
	451	D7S642			100.506					150.59	0.28
			0.0177	1.767		0.449497	3.09446	2.17	0.72296			383
	452	D7S483			102.273					151.83	0.8
			0.0426	4.275		2.14259	6.41366	4.65	0.636233			349
	453	D7S2462			106.548					153.19	0.82
			0.018	1.799		0	3.61739	3.85	0.986455			207
	454	D7S2447			108.347					154.09	0.57
			0.0996	10.09		7.09803	13.1653	10.59	0.62537			407
	455	D7S559			118.437					156.17	0.79
			0	0		0	2.92344	2.56	0.9385			160
	456	D7S2423			118.437					157.29	0.42
Chr8	457	D8S264			0					2.12	0.84
			0.0531	5.328		2.439	8.25719	4.7	0.335218			234
	458	D8S1824			5.328					3.54	0.76
			0.0473	4.746		2.06771	7.44807	5.3	0.657221			244
	459	D8S518			10.074					4.48	0.67
			0.0707	7.122		3.90702	10.3878	5.74	0.201139			251
	460	D8S1742			17.196					6.2	0.87
			0.0199	1.996		0.36867	3.61764	2.17	0.585483			285
	461	D8S1819			19.192					6.74	0.73
			0.0399	3.999		1.54475	6.47164	2.24	0.0802243			246
	462	D8S1825			23.19					8.96	0.55
			0.0097	0.974		0	2.36533	0.41	0.215467			190
	463	D8S516			24.165					9.45	0.42
			0	0		0	1.40624	0	0.0792664			336
	464	D8S520			24.165					10.59	0.75
			0.0076	0.765		0	1.88322	0.26	0.191292			230
	465	D8S1759			24.929					11.52	0.62
			0.0346	3.461		1.57526	5.36577	2.53	0.166257			361
	466	D8S552			28.39					12.79	0.75
			0	0		0	1.84026	0.7	0.449522			256
	467	D8S1790			28.39					13.11	0.62
			0.0191	1.911		0.298159	3.52769	1.86	0.475345			277
	468	D8S1827			30.302					14.86	0.61
			0	0		0	2.05429	0	0.079554			229
	469	D8S549			30.302					15.69	0.56
			0.0465	4.663		2.23227	7.11689	6.23	0.89509			291
	470	D8S258			34.965					20.41	0.69
			0.0187	1.872		0.388162	3.35688	2.16	0.648688			321
	471	D8S1116			36.837					21.47	0.74
			0.0067	0.666		0	1.65464	1.52	0.954678			264
	472	D8S1734			37.503					22.85	0.64
			0.0284	2.848		0.809256	4.88631	3.91	0.84731			257
	473	D8S585			40.351					27.57	0.63
			0	0		0	1.97762	0	0.0795198			238
	474	D8S1820			40.351					28.05	0.51
			0.0276	2.759		1.03402	4.49822	3.56	0.816346			346
	475	D8S505			43.11					34.57	0.77
			0.0105	1.053		0.0740458	2.02706	2.27	0.992795			419
	476	D8S1791			44.163					38.27	0.79
			0.0027	0.272		0	0.793858	0.6	0.891524			377
	477	D8S532			44.435					40.91	0.79
			0.0031	0.311		0	0.946625	0	0.169908			293
	478	D8S531			44.747					49.19	0.66
			0.0065	0.65		0	1.68023	0.99	0.741173			234
	479	D8S1737			45.397					54.95	0.55
			0.0076	0.76		0	1.69763	0	0.0559491			330
	480	D8S509			46.157					55.76	0.7
			0.0207	2.074		0.362268	3.78495	2.38	0.638223			267
	481	D8S1763			48.231					60.27	0.67
			0.0036	0.357		0	0.962276	0.61	0.792063			380
	482	D8S260			48.588					61.98	0.82
			0.0065	0.654		0	1.7964	1.48	0.922079			189
	483	D8S512			49.242					65.56	0.42
			0.0121	1.208		0.085318	2.33638	1.47	0.67449			363
	484	D8S543			50.45					70.18	0.71
			0.0135	1.347		0.162877	2.5393	1.75	0.745119			363
	485	D8S279			51.797					73.15	0.79
			0.0443	4.439		2.19791	6.70339	2.75	0.0698878			326
	486	D8S1705			56.236					80.41	0.75
			0.0385	3.853		1.45107	6.28218	3.02	0.247941			247
	487	D8S1707			60.088					87.96	0.54
			0	0		0	1.66084	0.27	0.194524			284
	488	D8S273			60.088					88.98	0.75
			0.0119	1.192		0	2.41685	1.15	0.474357			301
	489	D8S270			61.28					93.09	0.67
			0.0087	0.871		0	1.79839	1	0.608107			385
	490	D8S1699			62.151					96.08	0.87
			0.0174	1.738		0.411314	3.07256	1.54	0.383718			372
	491	D8S1778			63.889					99.24	0.83
			0.0131	1.315		0.0869701	2.5352	1.2	0.429894			332
	492	D8S1762			65.204					101.53	0.73
			0.0034	0.34		0	0.97989	0.49	0.677053			318
	493	D8S521			65.544					102.38	0.72
			0.0278	2.785		1.20238	4.36894	2.85	0.533122			417
	494	D8S1132			68.329					107.4	0.86
			0.0257	2.576		0.83909	4.31164	2.38	0.414042			321
	495	D8S1470			70.904					112.29	0.7
			0.0054	0.535		0	1.29005	1.04	0.90433			367
	496	D8S1779			71.44					113.83	0.72
			0	0		0	1.76534	0	0.0794255			267
	497	D8S281			71.44					115.1	0.53
			0.0515	5.171		2.59094	7.7734	3.21	0.0684007			286
	498	D8S1823			76.61					120.57	0.62
			0.0279	2.788		1.07467	4.51775	4.75	0.986891			354
	499	D8S514			79.398					123.81	0.73
			0.006	0.596		0	1.38092	2.01	0.999798			376
	500	D8S1799			79.995					125.65	0.82
			0.01	0.996		0	2.10882	1.07	0.549176			310
	501	D8S1461			80.991					126.36	0.64
			0.013	1.304		0.200909	2.40094	1.66	0.739195			408
	502	D8S1793			82.295					127.37	0.85
			0.014	1.403		0.0547513	2.74801	2.46	0.938394			293
	503	D8S263			83.698					129.37	0.74
			0.0263	2.628		0.999623	4.27087	1.28	0.0522885			370
	504	D8S284			86.326					131.58	0.8
			0.0361	3.614		1.74503	5.49773	4.08	0.685895			384
	505	D8S256			89.94					134.51	0.78
			0.0106	1.064		0	2.26317	1.15	0.558222			279
	506	D8S1746			91.004					135.31	0.66
			0.0421	4.223		1.72642	6.7347	2.67	0.111813			251
	507	D8S1783			95.227					137.34	0.75
			0	0		0	1.80543	0.54	0.344265			261
	508	D8S274			95.227					137.69	0.67
			0.0181	1.815		0	3.90315	5.6	0.9998			157
	509	D8S1743			97.041					140.72	0.6
Chr9	510	D9S1779			0					0.51	0.78
			0	0		0	3.84317	0.75	0.22807			121
	511	D9S1858			0					0.69	0.5
			0.1146	11.665		6.272	17.3445	11.88	0.530131			143
	512	D9S54			11.665					2.9	0.49
			0.0377	3.775		1.6153	5.95323	4.14	0.6285			300
	513	D9S288			15.44					3.94	0.85
			0.0283	2.838		0.904921	4.76959	2.93	0.53919			285
	514	D9S1686			18.278					4.63	0.77
			0	0		0	2.61832	1.66	0.766995			179
	515	D9S1810			18.278					4.82	0.48
			0.0494	4.958		2.57544	7.35953	6.12	0.829442			322
	516	D9S286			23.236					8.04	0.78
			0.0668	6.716		4.01507	9.465	6.18	0.348466			335
	517	D9S168			29.952					10.58	0.76
			0.005	0.504		0	1.50867	3.44	1			188
	518	D9S1808			30.456					13.41	0.47
			0.032	3.209		0.884991	5.53763	1.45	0.0691908			222
	519	D9S235			33.664					14.8	0.52
			0.0483	4.843		2.47193	7.24027	2.96	0.0598799			317
	520	D9S157			38.508					17.62	0.78
			0.0204	2.041		0.114302	3.97405	3.43	0.920615			207
	521	D9S162			40.549					19.67	0.51
			0.0249	2.488		0.949613	4.03926	3.01	0.744393			393
	522	D9S1870			43.037					22.09	0.85
			0.0084	0.837		0	2.22149	0.81	0.482968			168
	523	D9S171			43.874					24.52	0.35
			0.0109	1.093		0	2.41097	0.95	0.417544			238
	524	D9S259			44.967					26.01	0.55
			0.0293	2.937		1.04679	4.82832	2.48	0.319034			308
	525	D9S1853			47.904					29.85	0.68
			0	0		0	1.54267	0	0.0793268			306
	526	D9S2149			47.904					30.02	0.71
			0.0207	2.068		0.662434	3.48323	1.41	0.178922			393
	527	D9S1817			49.971					33.85	0.86
			0	0		0	2.14676	0.81	0.44573			219
	528	D9S772			49.971					36.92	0.57
			0.0096	0.959		0	2.21342	0.53	0.250419			233
	529	D9S1777			50.93					70.38	0.55
			0.0113	1.133		0	2.34403	1.89	0.890128			292
	530	D9S1876			52.063					74.42	0.7
			0.0196	1.966		0.513992	3.41131	2.17	0.611328			353
	531	D9S175			54.028					77.14	0.74
			0.0228	2.283		0.593825	3.97455	0.69	0.0322916			301
	532	D9S1674			56.311					79.11	0.72
			0	0		0	1.86181	2.12	0.992378			253
	533	D9S1843			56.311					81.73	0.61
			0.0216	2.158		0.130048	4.1998	2.06	0.461096			197
	534	D9S1785			58.469					84.48	0.53
			0.0555	5.577		2.80161	8.37888	4.58	0.241941			266
	535	D9S307			64.046					88.81	0.67
			0.0333	3.335		1.32664	5.35404	2.25	0.145053			308
	536	D9S253			67.381					91.06	0.69
			0.0042	0.419		0	1.13097	0	0.123408			318
	537	D9S283			67.799					91.6	0.75
			0.0108	1.08		0.0696431	2.09158	4.23	1			402
	538	D9S1781			68.879					93.46	0.81
			0.0342	3.427		1.2916	5.57163	2.84	0.295696			280
	539	D9S287			72.306					97.51	0.58
			0.0513	5.143		2.45566	7.87068	3.83	0.169162			261
	540	D9S1690			77.449					103.14	0.75
			0.0108	1.082		0	2.17518	3	0.999702			343
	541	D9S172			78.531					107.71	0.79
			0.011	1.101		0	3.81503	0.56	0.347939			57
	542	D9S1162			79.632					109.19	0.14
			0	0		0	1.21314	0.77	0.76699			390
	543	D9S261			79.632					109.87	0.8
			0.0279	2.794		1.10992	4.48224	2.82	0.512568			369
	544	D9S1675			82.426					112.13	0.77
			0.0066	0.659		0	1.43941	0	0.0484089			415
	545	D9S1828			83.085					112.37	0.86
			0.057	5.722		2.84067	8.64758	3.5	0.0654873			252
	546	D9S1824			88.807					115.93	0.61
			0.0055	0.545		0	1.29682	0.43	0.376354			377
	547	D9S1776			89.352					117	0.79
			0.0334	3.34		1.50223	5.19685	3.67	0.63489			367
	548	D9S934			92.693					120.14	0.77
			0.0669	6.733		3.8658	9.63956	4.64	0.076652			299
	549	D9S1682			99.426					124.03	0.66
			0.0123	1.232		0.0280186	2.4339	2.12	0.926349			323
	550	D9S1825			100.658					126.93	0.71
			0	0		0	1.61038	0.72	0.538806			293
	551	D9S1821			100.658					128.37	0.61
			0.0103	1.03		0	2.13063	1.33	0.703426			324
	552	D9S290			101.688					130.57	0.75
			0.0149	1.488		0	3.24503	1.18	0.364171			184
	553	D9S1795			103.176					131.35	0.43
			0.0073	0.727		0	1.53789	2.77	1			427
	554	D9S1863			103.903					132.49	0.79
			0.0312	3.124		1.3169	4.93941	3.2	0.532757			357
	555	D9S1830			107.027					134.71	0.73
			0	0		0	1.79862	0.89	0.602039			262
	556	D9S1793			107.027					135.39	0.86
			0.0334	3.341		1.35932	5.34124	3.15	0.423835			316
	557	D9S1818			110.368					136.28	0.7
			0.107	10.867		7.51784	14.3172	9.35	0.18886			350
	558	D9S1826			121.235					137.59	0.76
			0.0635	6.388		3.61963	9.18875	7.84	0.846493			305
	559	D9S1838			127.623					139.76	0.82
			0	0		0	9.5865	2.58	0.317524			47
	560	D9S2168			127.623					140.14	0.16
Chr10	561	D10S249			0					0.27	0.78
			0.0505	5.064		1.82499	8.35266	9.77	0.997391			177
	562	D10S602			5.064					2.25	0.59
			0.1169	11.905		7.40859	16.6104	14.3	0.84358			211
	563	D10S591			16.969					4.4	0.59
			0.056	5.62		2.81368	8.46937	6.22	0.660284			261
	564	D10S189			22.59					6.76	0.73
			0.0403	4.039		2.04604	6.04438	4.01	0.488746			377
	565	D10S1649			26.629					9.46	0.81
			0.0579	5.814		3.08246	8.58481	5.24	0.340404			285
	566	D10S570			32.443					12.97	0.78
			0.0393	3.939		1.79522	6.09557	3.8	0.449863			318
	567	D10S191			36.382					14.6	0.8
			0.0064	0.642		0	1.49949	0.25	0.186791			331
	568	D10S1653			37.024					15.72	0.75
			0.0165	1.653		0.301923	3.00168	2.14	0.761298			343
	569	D10S1661			38.676					16.74	0.78
			0.0203	2.029		0.477632	3.58853	2.03	0.499439			317
	570	D10S548			40.705					18.76	0.68
			0.0279	2.792		0.836593	4.75779	2.53	0.396268			273
	571	D10S1673			43.497					24.51	0.66
			0.0234	2.344		0.780703	3.9073	2.33	0.494141			361
	572	D10S600			45.841					28.7	0.87
			0	0		0	1.398	0.65	0.56243			338
	573	D10S213			45.841					29.51	0.72
			0.0085	0.85		0	1.82089	0.7	0.380891			344
	574	D10S208			46.691					31.72	0.73
			0.0079	0.795		0	1.79928	0.9	0.584563			296
	575	D10S1746			47.486					42.34	0.64
			0.0032	0.324		0	1.15457	1.61	0.998773			176
	576	D10S1772			47.81					49.71	0.47
			0.0136	1.361		0.156892	2.56536	0.3	0.0421038			356
	577	D10S196			49.171					51.81	0.73
			0.0251	2.509		0.633765	4.39757	0.94	0.0504927			267
	578	D10S539			51.68					54.73	0.63
			0.0165	1.655		0.173682	3.1304	4.55	0.999937			286
	579	D10S609			53.335					63.43	0.66
			0.0531	5.33		3.08569	7.59613	3.78	0.0881753			389
	580	D10S1647			58.665					70.61	0.84
			0.0282	2.819		1.12658	4.52593	2.36	0.296549			367
	581	D10S537			61.484					72.07	0.78
			0.0412	4.132		1.74124	6.53645	3.05	0.188229			268
	582	D10S556			65.616					76.92	0.65
			0.0223	2.23		0.141481	4.32931	1.85	0.3604			192
	583	D10S580			67.846					77.73	0.45
			0.0362	3.629		1.61744	5.64702	2.63	0.165772			334
	584	D10S1677			71.475					79.88	0.74
			0.0157	1.566		0.0733353	3.07052	2.23	0.805751			265
	585	D10S1761			73.041					82.8	0.61
			0.0357	3.577		1.76154	5.40009	2.51	0.124952			404
	586	D10S1658			76.618					85.76	0.87
			0.0184	1.837		0.494123	3.19022	1.68	0.407526			383
	587	D10S1765			78.455					89.59	0.77
			0.0151	1.508		0	3.16751	1.2	0.356523			209
	588	D10S1753			79.963					92.4	0.51
			0.012	1.202		0	2.51553	0.58	0.177427			264
	589	D10S536			81.165					92.87	0.62
			0.0069	0.693		0	1.62261	1.95	0.995945			303
	590	D10S185			81.858					95.18	0.74
			0.016	1.604		0.285513	2.9178	1.77	0.599621			350
	591	D10S1709			83.462					99.48	0.77
			0.0045	0.445		0	1.19288	0.45	0.499987			312
	592	D10S1726			83.907					100.7	0.68
			0.0064	0.643		0	1.42876	1.21	0.921675			393
	593	D10S192			84.55					102.43	0.85
			0.0025	0.251		0	0.708377	0.76	0.985394			456
	594	D10S1267			84.802					104.37	0.91
			0.0203	2.031		0.162304	3.90562	3.82	0.969299			219
	595	D10S597			86.832					111.22	0.59
			0.0401	4.02		1.64851	6.40693	6.08	0.954756			265
	596	D10S562			90.852					116.63	0.67
			0.005	0.5		0	1.17475	0.2	0.191695			420
	597	D10S1773			91.352					118.03	0.85
			0.0082	0.823		0	1.87153	1.46	0.883583			283
	598	D10S1693			92.175					119.43	0.75
			0.0034	0.338		0	0.977887	0.73	0.884609			320
	599	D10S1236			92.514					119.8	0.68
			0.0465	4.662		2.27683	7.07152	5.09	0.636337			302
	600	D10S587			97.176					125.18	0.87
			0.0069	0.69		0	1.50471	1.12	0.849562			397
	601	D10S1723			97.866					125.65	0.83
			0.003	0.302		0	0.842148	0.17	0.319167			391
	602	D10S1656			98.169					126.09	0.81
			0.0323	3.233		1.27485	5.20413	3.12	0.454498			314
	603	D10S575			101.402					127.92	0.75
			0.0555	5.575		3.25266	7.91743	3.83	0.0706717			380
	604	D10S217			106.977					129.43	0.84
			0.0096	0.965		0	2.10332	0.97	0.506763			280
	605	D10S1676			107.942					129.9	0.69
			0.0492	4.936		2.39756	7.50002	3.33	0.107798			282
	606	D10S1655			112.877					130.85	0.61
			0.0654	6.58		3.35695	9.8537	7.98	0.80067			231
	607	D10S169			119.458					132.41	0.48
			0.0156	1.559		0	3.1692	0.88	0.20313			229
	608	D10S1651			121.016					132.58	0.54
			0.0741	7.465		4.11238	10.8857	5.77	0.1618			241
	609	D10S212			128.481					134.3	0.53
Chr11	610	D11S4046			0					1.92	0.75
			0.0256	2.559		0	5.67975	3.32	0.683716			100
	611	D11S1318			2.559					2.28	0.62
			0.0142	1.422		0	3.03154	4.93	0.99999			208
	612	D11S4146			3.981					3.7	0.68
			0.0176	1.758		0.449989	3.07389	3.57	0.996521			387
	613	D11S1760			5.739					5.34	0.9
			0.038	3.806		1.56509	6.065	5.06	0.862059			281
	614	D11S1331			9.545					7.25	0.61
			0.0305	3.055		0.935448	5.18315	2.87	0.432606			254
	615	D11S4149			12.6					9.09	0.59
			0.0128	1.279		0.126826	2.4351	1.4	0.58056			365
	616	D11S1999			13.879					10.68	0.81
			0.0568	5.708		3.02441	8.41792	4.36	0.163305			291
	617	D11S4170			19.587					14.39	0.74
			0.0478	4.79		2.61739	6.99019	3.17	0.0719641			373
	618	D11S902			24.377					17.45	0.8
			0.0213	2.133		0.695303	3.5708	1.41	0.162545			389
	619	D11S2368			26.51					19.24	0.85
			0.0049	0.49		0	1.5077	2.07	0.998824			181
	620	D11S928			27.001					20.11	0.39
			0.0231	2.307		0.477046	4.15249	3.73	0.9346			258
	621	D11S1359			29.308					22.4	0.61
			0.0044	0.441		0	1.12674	3.07	1			357
	622	D11S4080			29.749					25.66	0.77
			0.0531	5.33		2.672	8.01859	5.78	0.62924			277
	623	D11S914			35.079					31.32	0.62
			0.0184	1.838		0.30645	3.37869	1.06	0.15937			295
	624	D11S1776			36.916					33.5	0.88
			0.0071	0.707		0	1.73718	0.72	0.507579			257
	625	D11S907			37.623					34.62	0.62
			0.0068	0.678		0	1.78437	1.94	0.987321			213
	626	D11S4102			38.301					36.73	0.69
			0.0283	2.828		1.03285	4.64057	1	0.0229828			327
	627	D11S1360			41.129					40.19	0.65
			0.0036	0.363		0	1.00533	1.21	0.995079			331
	628	D11S1785			41.492					42.34	0.69
			0	0		0	1.5732	0	0.0793403			300
	629	D11S903			41.492					44.1	0.6
			0.0146	1.465		0.296182	2.62623	1.88	0.759843			408
	630	D11S4191			42.957					59.76	0.86
			0	0		0	4.58329	0.38	0.131136			101
	631	D11S4205			42.957					62.94	0.39
			0	0		0	4.67334	0.99	0.246239			99
	632	D11S4087			42.957					67.86	0.27
			0.0419	4.202		1.94981	6.467	2.21	0.0415696			307
	633	D11S4162			47.159					70.65	0.68
			0	0		0	1.33913	0.49	0.429828			353
	634	D11S1314			47.159					72	0.82
			0.0294	2.942		1.00926	4.88637	2.25	0.241367			294
	635	D11S937			50.101					77.53	0.76
			0.0263	2.636		0.557465	4.7165	2.27	0.366211			229
	636	D11S1362			52.737					79.48	0.57
			0.0525	5.271		3.10304	7.45571	4.33	0.198185			413
	637	D11S1887			58.008					86.07	0.82
			0	0		0	1.41879	0.67	0.5721			333
	638	D11S1780			58.008					87.33	0.7
			0.0459	4.601		2.24687	6.97963	3.31	0.141413			306
	639	D11S4118			62.609					93	0.69
			0.0117	1.17		0	2.46909	1.58	0.731948			264
	640	D11S917			63.779					96.63	0.69
			0.0125	1.249		0.0638421	2.43809	1.99	0.888952			337
	641	D11S1317			65.028					99.96	0.7
			0	0		0	3.19811	1.23	0.456554			146
	642	D11S1886			65.028					104.32	0.41
			0.0415	4.164		1.77186	6.56637	2.65	0.107885			270
	643	D11S4206			69.192					109.08	0.65
			0.026	2.605		0.811265	4.40013	3.1	0.7066			304
	644	D11S1327			71.797					113.65	0.68
			0.0063	0.625		0	1.59597	1.81	0.991664			258
	645	D11S908			72.422					114.79	0.57
			0.0272	2.727		0.888585	4.56414	1.6	0.115245			303
	646	D11S4127			75.149					117.15	0.71
			0.0111	1.112		0.0232304	2.19818	0.42	0.106681			357
	647	D11S4132			76.261					119.45	0.83
			0.0097	0.969		0	2.10117	1.56	0.846725			289
	648	D11S4089			77.23					120.49	0.7
			0.0312	3.127		1.26961	4.98714	2.16	0.154319			339
	649	D11S4094			80.356					122.8	0.78
			0.0202	2.02		0.554554	3.49113	3.17	0.937279			354
	650	D11S934			82.376					125.59	0.82
			0	0		0	1.56289	0.21	0.169368			302
	651	D11S4151			82.376					125.8	0.64
			0.135	13.842		9.04021	18.9098	12.24	0.259593			216
	652	D11S2367			96.218					131.04	0.54
			0.0228	2.283		0.391636	4.17807	3.97	0.95954			240
	653	D11S1320			98.501					131.43	0.53
			0.0671	6.746		4.11673	9.42253	7.1	0.601815			355
	654	D11S969			105.247					132.74	0.78
			0.0058	0.577		0	1.56832	2.57	0.99996			227
	655	D11S968			105.824					133.32	0.55
Chr12	656	D12S352			0					0.53	0.73
			0.0689	6.934		2.52148	11.4571	7.38	0.577657			129
	657	D12S1656			6.934					1.68	0.66
			0.05	5.018		2.37783	7.68389	8.69	0.996444			265
	658	D12S372			11.952					3.46	0.74
			0.0773	7.789		4.68579	10.9601	5.96	0.124569			293
	659	D12S1725			19.741					4.32	0.68
			0.0068	0.681		0	1.51781	0.84	0.645914			370
	660	D12S314			20.422					4.84	0.87
			0.0705	7.102		4.44275	9.79221	3.51	0.00398285			367
	661	D12S374			27.524					5.84	0.75
			0.0697	7.013		4.14953	9.92843	7.24	0.5605			311
	662	D12S336			34.537					9.39	0.73
			0.0144	1.438		0.214504	2.66803	2.65	0.973268			363
	663	D12S1697			35.975					11.69	0.82
			0.0463	4.647		2.52221	6.7812	4.31	0.379371			381
	664	D12S364			40.621					13.72	0.89
			0.0832	8.394		5.60947	11.2395	9.57	0.792043			392
	665	D12S1591			49.015					23.98	0.84
			0.0171	1.707		0.240565	3.18373	0.47	0.0490739			299
	666	D12S1057			50.723					24.57	0.75
			0.0135	1.355		0	2.72918	1.28	0.460145			270
	667	D12S1337			52.078					28.01	0.61
			0	0		0	1.79187	0.19	0.146512			263
	668	D12S1704			52.078					29.11	0.6
			0.0033	0.326		0	1.24497	0.27	0.448851			151
	669	D12S1681			52.404					30.36	0.46
			0	0		0	1.26124	0.29	0.2626			375
	670	D12S345			52.404					32.22	0.83
			0.0127	1.274		0.0780433	2.46395	3.29	0.99954			339
	671	D12S85			53.678					45.62	0.86
			0.0036	0.362		0	1.01026	1.56	0.99985			326
	672	D12S368			54.041					50.92	0.77
			0.0124	1.24		0	2.70824	1.82	0.780696			219
	673	D12S1707			55.281					53.32	0.53
			0.0332	3.329		1.45152	5.20764	1.98	0.0798118			353
	674	D12S83			58.61					59.18	0.8
			0.0055	0.551		0	1.41508	1.62	0.992324			281
	675	D12S329			59.161					61.43	0.64
			0.0665	6.686		3.88883	9.53284	4.49	0.0621015			311
	676	D12S1294			65.847					66.22	0.71
			0	0		0	1.5732	0.34	0.247906			300
	677	D12S313			65.847					66.79	0.78
			0.0474	4.754		2.45977	7.06894	3.27	0.102687			333
	678	D12S1052			70.601					73.9	0.74
			0.0116	1.156		0	2.59356	1.14	0.488967			215
	679	D12S326			71.757					76.5	0.68
			0.0424	4.254		1.88079	6.63884	3.59	0.292913			280
	680	D12S1708			76.011					80.93	0.61
			0.0201	2.011		0.568334	3.45719	4.22	0.998609			364
	681	D12S351			78.021					90.43	0.77
			0.0085	0.854		0	1.8368	0.72	0.398007			333
	682	D12S95			78.875					91.46	0.78
			0.0096	0.964		0	2.0163	0.36	0.132548			328
	683	D12S1346			79.839					92.71	0.74
			0.0419	4.199		0.590273	7.85371	2.33	0.155386			119
	684	D12S2081			84.038					96.26	0.37
			0.0071	0.711		0	1.62196	2.33	0.999749			326
	685	D12S346			84.748					98.05	0.69
			0.0292	2.924		0.955102	4.90065	1.13	0.0370874			282
	686	D12S1727			87.672					100.23	0.61
			0.0107	1.075		0.00575264	2.13554	0.71	0.253647			359
	687	D12S1030			88.747					101.45	0.76
			0	0		0	2.85343	1.21	0.509085			164
	688	D12S1636			88.747					104.35	0.59
			0.0019	0.187		0	0.772136	0.3	0.644446			215
	689	D12S1683			88.934					104.71	0.64
			0.012	1.199		0	2.52055	0.88	0.317097			262
	690	D12S1613			90.133					106.16	0.55
			0.0066	0.655		0	1.58607	2.04	0.998249			294
	691	D12S1583			90.788					108.31	0.76
			0	0		0	1.84026	1.67	0.950372			256
	692	D12S1616			90.788					111.78	0.67
			0.0084	0.835		0	1.90046	1.91	0.976009			285
	693	D12S354			91.623					113.61	0.7
			0.0086	0.858		0	1.89885	0.73	0.403007			304
	694	D12S369			92.481					114.1	0.7
			0.021	2.097		0.752676	3.45286	2.27	0.596778			435
	695	D12S366			94.579					117.06	0.85
			0.0136	1.362		0.153498	2.56876	2.65	0.981759			354
	696	D12S395			95.941					118.67	0.77
			0	0		0	1.62685	0.53	0.37776			290
	697	D12S2073			95.941					119.77	0.77
			0.0459	4.605		1.85045	7.3836	3.36	0.188539			224
	698	D12S1614			100.546					124.44	0.57
			0	0		0	1.75883	3.78	1			268
	699	D12S324			100.546					125.19	0.7
			0.0556	5.58		3.12485	8.06853	5.11	0.353529			339
	700	D12S2078			106.127					126.53	0.75
			0.066	6.64		3.71936	9.60388	3.49	0.0172247			284
	701	D12S1609			112.767					127.62	0.61
			0.0063	0.635		0	1.62536	2.28	0.999418			243
	702	D12S1659			113.402					127.98	0.57
			0.027	2.702		0.898772	4.51354	2.31	0.33501			311
	703	D12S367			116.104					128.53	0.71
			0.0238	2.385		0.771705	3.99685	3.5	0.912744			345
	704	D12S2069			118.489					128.96	0.77
			0.0658	6.619		4.03478	9.23764	7.47	0.739145			362
	705	D12S1723			125.108					130.53	0.75
			0.0255	2.55		0.726349	4.38491	5.44	0.998975			287
	706	D12S1638			127.658					131.83	0.66
Chr13	707	D13S175			0					19.75	0.67
			0.0867	8.756		5.07431	12.5395	4.92	0.0205372			233
	708	D13S232			8.756					22.7	0.8
			0.0263	2.634		0.911392	4.35972	2.76	0.557665			333
	709	D13S1243			11.39					23.71	0.74
			0.0267	2.674		0.993263	4.35787	5.04	0.997022			355
	710	D13S221			14.064					25.47	0.78
			0.0675	6.796		4.05618	9.56779	5.75	0.228604			331
	711	D13S217			20.86					28.27	0.72
			0.0275	2.753		1.12929	4.38209	3.22	0.713256			391
	712	D13S289			23.613					30.16	0.8
			0.0276	2.759		0.854834	4.67886	4.57	0.967762			284
	713	D13S171			26.372					32.15	0.66
			0.0198	1.982		0.213862	3.75317	3.28	0.924699			239
	714	D13S219			28.354					36.06	0.59
			0.0288	2.882		0.764239	5.01255	4.08	0.86503			240
	715	D13S218			31.236					37.93	0.56
			0.0502	5.035		2.78283	7.31172	3.62	0.109266			365
	716	D13S325			36.271					42.07	0.78
			0.0211	2.113		0.417604	3.80976	3.06	0.863403			277
	717	D13S326			38.384					43.85	0.62
			0.0243	2.431		0.710478	4.15914	3.81	0.941148			308
	718	D13S272			40.814					49.6	0.7
			0.0462	4.63		1.77491	7.52208	2.88	0.114971			209
	719	D13S1320			45.444					62.7	0.46
			0.0245	2.448		0.639314	4.27108	2.39	0.473326			280
	720	D13S279			47.892					70.49	0.69
			0.0324	3.24		1.21638	5.28344	3.4	0.55957			294
	721	D13S162			51.133					74.87	0.75
			0	0		0	1.84026	0.66	0.420698			256
	722	D13S1281			51.133					77.36	0.68
			0.0181	1.814		0.548548	3.07535	0.92	0.083345			429
	723	D13S170			52.946					80.01	0.88
			0.0113	1.127		0	2.27021	1.34	0.640916			331
	724	D13S271			54.073					84.28	0.77
			0.0003	0.027		0	0.228289	2.77	1			293
	725	D13S265			54.101					89.17	0.62
			0.0503	5.045		2.69918	7.41737	2.91	0.0372618			337
	726	D13S775			59.146					93.56	0.71
			0.0442	4.432		2.36066	6.51776	3.82	0.281769			382
	727	D13S1241			63.578					96.35	0.81
			0.0138	1.385		0.222228	2.53996	2.02	0.860272			390
	728	D13S1298			64.963					97.82	0.83
			0.0129	1.294		0.109528	2.47249	0.85	0.232495			351
	729	D13S1232			66.257					99.27	0.77
			0.0193	1.928		0	3.88885	1.68	0.400609			191
	730	D13S779			68.185					100.3	0.55
			0.0076	0.764		0	1.68783	2.01	0.995854			337
	731	D13S1256			68.949					102.1	0.72
			0.0113	1.133		0	2.34821	0.79	0.291885			290
	732	D13S274			70.082					103.36	0.72
			0.0272	2.724		0.787003	4.66656	2.96	0.594769			272
	733	D13S797			72.806					104.93	0.66
			0.0289	2.891		1.1833	4.60994	2.68	0.40359			370
	734	D13S796			75.697					106.69	0.8
			0.0231	2.31		0.578153	4.05071	2.4	0.539735			289
	735	D13S778			78.007					107.27	0.7
			0.0273	2.73		1.00314	4.46886	5.47	0.998982			342
	736	D13S1315			80.736					109.14	0.82
			0.0697	7.016		0.527048	13.7494	5.12	0.284958			60
	737	D13S261			87.752					110.82	0.18
			0.0225	2.253		0.762919	3.74412	4.17	0.994093			382
	738	D13S285			90.005					111.84	0.8
			0.0443	4.446		1.68035	7.23026	7.56	0.985731			215
	739	D13S293			94.451					113.33	0.51
Chr14	740	D14S261			0					19.91	0.56
			0	0		0	4.86452	2.54	0.640051			95
	741	D14S1043			0					20.45	0.45
			0	0		0	2.69226	0	0.079839			174
	742	D14S1023			0					20.51	0.75
			0.0429	4.302		2.0058	6.61357	4.11	0.435539			302
	743	D14S283			4.302					21.76	0.78
			0.0288	2.886		1.02741	4.74694	0.35	0.00372143			313
	744	D14S990			7.189					22.66	0.84
			0.0228	2.28		0.334023	4.23609	4.1	0.965908			226
	745	D14S972			9.469					23.42	0.65
			0.0062	0.616		0	1.41802	2	0.999648			372
	746	D14S1032			10.085					25.28	0.82
			0.0231	2.31		0.587074	4.04173	2.94	0.762012			292
	747	D14S1280			12.395					25.73	0.67
			0.0406	4.066		1.82757	6.3268	3.07	0.191548			300
	748	D14S262			16.461					28.63	0.66
			0.0508	5.1		2.34886	7.8774	5.04	0.483696			248
	749	D14S1071			21.561					30.9	0.73
			0.0581	5.841		3.24349	8.4609	7.97	0.944713			318
	750	D14S741			27.402					32.82	0.8
			0.0195	1.955		0.40331	3.50242	0.94	0.100279			307
	751	D14S70			29.357					33.53	0.69
			0.0123	1.227		0.00504876	2.45693	1.31	0.550735			311
	752	D14S1014			30.583					34.69	0.69
			0.0239	2.391		0.860475	3.92767	1.93	0.277385			383
	753	D14S75			32.975					36.5	0.79
			0.0553	5.555		2.81177	8.32734	3.72	0.0953416			271
	754	D14S552			38.53					41.67	0.66
			0.0453	4.541		2.45473	6.6461	3.61	0.191076			385
	755	D14S976			43.07					47.16	0.82
			0.0312	3.121		1.33187	4.9243	1.27	0.0212976			363
	756	D14S978			46.191					50.98	0.78
			0.0129	1.294		0.013124	2.56913	1.7	0.7351			300
	757	D14S747			47.485					53.64	0.71
			0.0067	0.671		0	1.5757	2.12	0.999146			312
	758	D14S276			48.156					54.75	0.76
			0.0096	0.956		0	1.96268	0.51	0.189289			364
	759	D14S980			49.112					56.22	0.87
			0	0		0	2.87062	0.25	0.133027			163
	760	D14S274			49.112					56.73	0.48
			0.0326	3.268		1.29611	5.24331	2.24	0.154037			314
	761	D14S982			52.38					64.15	0.7
			0.0037	0.374		0	1.0017	0.95	0.964033			355
	762	D14S1069			52.754					67.46	0.83
			0.0029	0.291		0	0.93752	0.32	0.536176			265
	763	D14S1065			53.045					67.98	0.7
			0	0		0	1.50852	0.13	0.131518			313
	764	D14S1011			53.045					68.64	0.73
			0	0		0	1.43156	0.38	0.303202			330
	765	D14S258			53.045					69.65	0.79
			0.0179	1.794		0.231469	3.35355	2.41	0.781516			278
	766	D14S986			54.84					73.58	0.73
			0	0		0	1.35819	0.22	0.193752			348
	767	D14S1433			54.84					74.68	0.76
			0.0444	4.456		2.36257	6.55651	2.25	0.0194242			377
	768	D14S74			59.295					77.73	0.82
			0.0395	3.962		1.66922	6.26397	6.58	0.987025			280
	769	D14S616			63.257					84.26	0.78
			0.0127	1.271		0.0745116	2.46749	0.8	0.220461			337
	770	D14S974			64.528					85.7	0.72
			0.0499	5.006		1.69824	8.35944	3.88	0.252903			168
	771	D14S1044			69.534					89.14	0.51
			0.0111	1.108		0	2.39772	3.13	0.998939			255
	772	D14S280			70.642					91.25	0.54
			0	0		0	1.52785	0	0.0793202			309
	773	D14S617			70.642					91.27	0.75
			0.0131	1.312		0.188738	2.43318	1.26	0.464993			395
	774	D14S1050			71.955					91.99	0.83
			0.009	0.904		0	1.82054	0.2	0.0678949			405
	775	D14S81			72.859					92.85	0.79
			0.0291	2.914		0.92715	4.90867	2.65	0.397653			276
	776	D14S1054			75.773					94.37	0.69
			0.0291	2.91		1.03303	4.80183	1.9	0.1456			308
	777	D14S987			78.683					95.66	0.66
			0.0108	1.083		0.0435314	2.11773	2.2	0.982792			382
	778	D14S65			79.766					96.69	0.77
			0.0156	1.558		0	3.80316	1.17	0.366155			118
	779	D14S1019			81.324					96.86	0.32
			0.0706	7.108		4.38772	9.86974	8.06	0.751711			350
	780	D14S1426			88.433					99.69	0.79
			0.0038	0.383		0	1.00201	0.95	0.963756			376
	781	D14S985			88.816					100.37	0.78
			0.0531	5.333		2.54377	8.14984	5.26	0.48043			252
	782	D14S293			94.149					102.52	0.56
			0	0		0	1.27814	1.78	0.999485			370
	783	D14S542			94.149					103.61	0.8
Chr15	784	D15S128			0					22.68	0.82
			0.0467	4.685		2.32676	7.06149	2.28	0.0228094			311
	785	D15S97			4.685					24.38	0.84
			0.0301	3.01		1.06703	4.96943	1.94	0.140023			297
	786	D15S975			7.696					25.06	0.7
			0.0263	2.637		0.613909	4.65956	3.09	0.671245			242
	787	D15S156			10.333					25.58	0.6
			0.0129	1.293		0	2.65107	4.1	0.999973			265
	788	D15S1019			11.626					27.45	0.68
			0.0207	2.073		0.0015679	4.14792	1.96	0.458117			182
	789	D15S165			13.7					29.05	0.45
			0.0242	2.419		0.0315099	4.8234	4.24	0.931242			159
	790	D15S231			16.118					31.04	0.41
			0.0203	2.034		0.37528	3.69142	1.7	0.347664			279
	791	D15S995			18.152					31.45	0.69
			0.0148	1.48		0.241261	2.72143	1.62	0.587301			365
	792	D15S1040			19.632					31.91	0.79
			0.0417	4.181		1.96353	6.41241	3.45	0.259756			315
	793	D15S118			23.813					34.02	0.69
			0.0441	4.421		2.21617	6.64411	3.72	0.266928			336
	794	D15S1012			28.233					36.79	0.74
			0.0273	2.733		0.596096	4.87936	2.4	0.380268			224
	795	D15S146			30.966					37.91	0.56
			0	0		0	3.24163	0.49	0.185329			144
	796	D15S214			30.966					38.19	0.35
			0.0291	2.911		1.15681	4.67699	2.97	0.525183			353
	797	D15S659			33.877					44.16	0.87
			0.0204	2.042		0.375317	3.71149	5.01	0.999746			277
	798	D15S1032			35.919					50.48	0.83
			0.0167	1.67		0.331365	3.01228	0	0.00724174			352
	799	D15S1016			37.589					51.32	0.88
			0.0056	0.558		0	1.43915	2.65	0.999998			277
	800	D15S117			38.147					56.27	0.66
			0.0088	0.881		0	2.02068	0.51	0.262267			258
	801	D15S148			39.029					56.83	0.5
			0.0168	1.679		0.31193	3.05186	3.49	0.99513			339
	802	D15S1036			40.707					60.34	0.76
			0.0225	2.251		0.361974	4.14752	1.82	0.327365			237
	803	D15S1507			42.958					63.13	0.63
			0.0218	2.186		0.554492	3.8129	1.42	0.179626			310
	804	D15S988			45.144					65.11	0.78
			0.0214	2.144		0.31302	3.97534	2.58	0.680664			241
	805	D15S216			47.288					67.79	0.54
			0	0		0	1.88388	0.27	0.17733			250
	806	D15S145			47.288					68.65	0.53
			0.0146	1.465		0	3.11806	2.04	0.753618			202
	807	D15S114			48.753					74.65	0.47
			0.0406	4.071		2.14161	6.00846	1.24	0.00199273			406
	808	D15S1005			52.824					78.11	0.81
			0.0033	0.327		0	0.907469	1	0.988514			379
	809	D15S1047			53.151					78.93	0.73
			0.0169	1.687		0.123287	3.26133	3.08	0.958539			260
	810	D15S999			54.838					84.05	0.6
			0.0241	2.414		0.899678	3.92848	4.05	0.982852			396
	811	D15S979			57.252					86.63	0.79
			0.0246	2.463		0	5.14073	2.46	0.499418			130
	812	D15S158			59.716					89.54	0.41
			0.0117	1.171		0.169817	2.17155	1.45	0.708111			444
	813	D15S652			60.887					90.32	0.85
			0.0255	2.548		0.937379	4.17239	4.96	0.998188			367
	814	D15S649			63.434					92.06	0.76
			0	0		0	1.72699	0	0.0794085			273
	815	D15S1004			63.434					92.13	0.6
			0.0035	0.352		0	0.945447	1.16	0.996161			378
	816	D15S130			63.786					92.51	0.79
			0.0082	0.821		0	1.88672	1.2	0.757518			275
	817	D15S816			64.607					92.82	0.75
			0	0		0	1.92183	1.36	0.83541			245
	818	D15S157			64.607					93.64	0.52
			0.0152	1.516		0.315018	2.72769	1.55	0.519137			396
	819	D15S657			66.123					94.51	0.8
			0.0484	4.853		2.58758	7.14293	3.73	0.16581			348
	820	D15S1014			70.976					95.8	0.72
			0	0		0	1.43156	2.1	0.999794			330
	821	D15S212			70.976					95.94	0.77
			0.0407	4.08		1.92279	6.25052	4.59	0.678212			325
	822	D15S966			75.056					96.77	0.75
			0.0222	2.222		0.618285	3.82922	0.83	0.0444809			325
	823	D15S120			77.278					97.41	0.71
Chr16	824	D16S521			0					0.03	0.62
			0	0		0	3.63768	11.58	1			128
	825	D16S3395			0					1.94	0.63
			0.052	5.217		2.6248	7.84127	4.71	0.350812			285
	826	D16S3065			5.217					3.76	0.74
			0.0979	9.923		6.4856	13.4455	5.5	0.00570464			304
	827	D16S423			15.14					5.98	0.83
			0.0685	6.896		4.18661	9.64088	6.92	0.507649			343
	828	D16S418			22.035					7.58	0.84
			0.0324	3.247		0.609279	5.89795	4.51	0.825637			174
	829	D16S3087			25.282					9.29	0.47
			0	0		0	1.33913	0.65	0.589359			353
	830	D16S404			25.282					9.63	0.78
			0.0403	4.035		1.88626	6.20631	3.19	0.220178			323
	831	D16S519			29.317					11.19	0.8
			0.0079	0.792		0	1.66475	0.35	0.161934			394
	832	D16S3075			30.109					12.12	0.84
			0.0146	1.456		0.0266889	2.89655	3.69	0.998818			269
	833	D16S3062			31.565					12.93	0.6
			0.0254	2.537		0.805385	4.28514	2.44	0.454155			316
	834	D16S500			34.102					13.61	0.77
			0.0566	5.682		1.79149	9.64724	5.29	0.421769			137
	835	D16S410			39.784					18.98	0.32
			0.0061	0.608		0	1.3395	0.48	0.363373			438
	836	D16S3041			40.392					19.3	0.87
			0.0185	1.855		0.40493	3.29986	1.76	0.451034			334
	837	D16S403			42.247					22.95	0.75
			0.0157	1.575		0.203739	2.93964	2.62	0.933553			318
	838	D16S3068			43.822					25.47	0.74
			0.0213	2.131		0.666809	3.59944	0.8	0.0374123			374
	839	D16S3145			45.953					26.78	0.79
			0.0058	0.582		0	1.40339	2.53	0.999998			327
	840	D16S3080			46.535					48.24	0.72
			0	0		0	1.35819	0.4	0.338182			348
	841	D16S3136			46.535					49.26	0.73
			0.0183	1.831		0.26011	3.40515	0.6	0.0623177			280
	842	D16S2623			48.366					50.67	0.69
			0.004	0.395		0	1.15446	0.75	0.818408			269
	843	D16S3034			48.761					51.7	0.56
			0	0		0	1.28157	0	0.0792113			369
	844	D16S415			48.761					52.23	0.72
			0.0037	0.365		0	1.03123	0.77	0.882127			324
	845	D16S3253			49.126					53.34	0.72
			0.0074	0.74		0	1.74453	0.95	0.659019			280
	846	D16S3057			49.866					56.09	0.72
			0	0		0	1.92183	0	0.079495			245
	847	D16S3038			49.866					56.98	0.54
			0.019	1.904		0.357731	3.44773	3.03	0.923825			301
	848	D16S514			51.77					60.9	0.73
			0.0143	1.431		0.208705	2.65379	0.43	0.0542703			363
	849	D16S503			53.201					62.16	0.71
			0.0262	2.62		0.847761	4.40367	2.4	0.403104			312
	850	D16S3019			55.82					64.69	0.72
			0.0328	3.282		1.07237	5.50999	3.52	0.582347			250
	851	D16S3066			59.102					71.89	0.56
			0.0135	1.347		0.266809	2.43512	3.14	0.999384			436
	852	D16S515			60.449					75.07	0.86
			0.0491	4.924		2.45464	7.42136	3.33	0.1031			297
	853	D16S3029			65.373					77.48	0.75
			0.0096	0.964		0	2.06637	1.96	0.961767			299
	854	D16S516			66.337					77.68	0.67
			0.0003	0.031		0	0.214618	0.04	0.542272			338
	855	D16S504			66.369					77.72	0.71
			0.0612	6.149		3.67099	8.66119	7.22	0.79905			366
	856	D16S3091			72.517					81.54	0.83
			0.0657	6.611		3.51693	9.75061	6.27	0.415607			252
	857	D16S763			79.129					83.28	0.61
			0.0844	8.518		5.50743	11.5984	7.15	0.187342			340
	858	D16S520			87.646					85.07	0.81
			0.0632	6.353		3.54466	9.20383	7.16	0.711483			294
	859	D16S2621			93.999					86.53	0.73
Chr17	860	D17S849			0					0.38	0.73
			0.0438	4.395		1.39079	7.42365	4.33	0.484105			180
	861	D17S1529			4.395					1	0.82
			0.0582	5.844		3.20984	8.51597	4.27	0.121071			308
	862	D17S831			10.239					1.86	0.9
			0.0892	9.02		5.52357	12.5988	8.09	0.302973			267
	863	D17S1876			19.259					4.29	0.65
			0.0626	6.296		2.87194	9.77383	3.57	0.0595998			196
	864	D17S1854			25.555					5.61	0.51
			0.0127	1.274		0	2.58619	1.93	0.837216			279
	865	D17S1832			26.829					5.91	0.71
			0.0241	2.415		0.374293	4.45749	3.3	0.802962			218
	866	D17S960			29.244					7.2	0.51
			0.0102	1.021		0	2.2155	2.58	0.994718			272
	867	D17S1791			30.265					9.1	0.64
			0.0464	4.652		2.4539	6.871	4.32	0.383527			355
	868	D17S804			34.917					9.81	0.72
			0.0079	0.789		0	1.79086	1.34	0.859307			301
	869	D17S520			35.706					10.21	0.67
			0.0335	3.354		0.950561	5.7751	3.9	0.671039			216
	870	D17S969			39.061					11.79	0.62
			0.0233	2.336		0.556773	4.1125	2.26	0.468489			278
	871	D17S799			41.396					13.11	0.67
			0.0362	3.631		1.28145	5.98728	2.32	0.137687			245
	872	D17S922			45.027					13.97	0.5
			0	0		0	2.53479	0.78	0.355733			185
	873	D17S839			45.027					14.43	0.45
			0.0111	1.112		0	2.44296	3	0.997263			238
	874	D17S1857			46.139					16.36	0.56
			0.0098	0.983		0	2.00004	0.93	0.461611			359
	875	D17S1871			47.121					20.7	0.76
			0	0		0	1.05023	0.34	0.374625			451
	876	D17S1824			47.121					23.68	0.88
			0.0232	2.323		0.777865	3.86991	0.31	0.00531839			366
	877	D17S2194			49.444					28.98	0.78
			0.0155	1.551		0.15683	2.94658	1.99	0.731551			302
	878	D17S1842			50.995					29.95	0.74
			0	0		0	2.02808	1.02	0.612739			232
	879	D17S1867			50.995					32.45	0.5
			0.0243	2.436		0.945134	3.92301	0.71	0.0115993			413
	880	D17S1818			53.432					34.42	0.89
			0.0036	0.365		0	1.0153	0.64	0.798846			321
	881	D17S1299			53.796					36.25	0.73
			0.0291	2.912		1.06857	4.76597	2.51	0.334348			320
	882	D17S1868			56.709					44.54	0.83
			0	0		0	1.67837	0.19	0.152053			281
	883	D17S1795			56.709					45.28	0.57
			0.0311	3.117		1.24308	4.99371	1.46	0.0416032			332
	884	D17S788			59.825					47.64	0.68
			0	0		0	1.1379	1.6	0.999563			416
	885	D17S787			59.825					50.64	0.85
			0.0284	2.846		0	5.74273	3.31	0.624311			128
	886	D17S957			62.672					52.83	0.32
			0	0		0	1.36597	1.14	0.919633			346
	887	D17S1290			62.672					53.69	0.73
			0.0168	1.68		0.00445819	3.36059	2.34	0.779354			226
	888	D17S794			64.351					58.17	0.54
			0.0067	0.674		0	1.59058	0.62	0.457561			302
	889	D17S944			65.026					58.79	0.64
			0.025	2.506		0.580078	4.43151	0.51	0.0211058			254
	890	D17S1874			67.532					61.63	0.54
			0.0132	1.317		0.0264005	2.61598	3.48	0.999451			299
	891	D17S789			68.849					64.14	0.7
			0.0043	0.435		0	1.22711	0.86	0.854833			259
	892	D17S940			69.283					64.59	0.65
			0.0091	0.91		0	1.87581	1.9	0.977729			372
	893	D17S949			70.193					65.98	0.8
			0.0226	2.262		0.788833	3.73818	2.88	0.794375			392
	894	D17S1351			72.455					68.18	0.8
			0.0156	1.562		0.27277	2.85032	2.29	0.866293			356
	895	D17S1862			74.017					68.84	0.9
			0.0131	1.308		0	3.21141	1.29	0.491639			138
	896	D17S929			75.325					69.75	0.36
			0.0204	2.037		0.366228	3.72063	1.61	0.307076			274
	897	D17S1603			77.361					71.58	0.73
			0.0307	3.078		0	6.46999	0.52	0.0686907			101
	898	D17S2192			80.44					72.15	0.29
			0.0191	1.907		0.51349	3.31136	4.93	0.999988			369
	899	D17S802			82.347					73.75	0.8
			0.039	3.909		1.72452	6.10634	3.77	0.450855			304
	900	D17S1847			86.256					74.54	0.73
			0.0248	2.48		0.773542	4.19634	1.32	0.0913338			319
	901	D17S836			88.736					74.81	0.74
			0.0484	4.856		2.30984	7.42592	6.01	0.811499			276
	902	D17S784			93.591					75.42	0.62
Chr18	903	D18S1105			0					1.82	0.48
			0.1028	10.426		4.99393	16.1187	8.69	0.267749			126
	904	D18S63			10.426					3.43	0.72
			0.0714	7.191		3.82705	10.6172	4.46	0.0560467			231
	905	D18S1132			17.617					4.61	0.8
			0.0071	0.71		0	1.82533	4.89	1			218
	906	D18S452			18.326					5.82	0.79
			0.008	0.802		0	1.90077	2.38	0.997541			252
	907	D18S967			19.128					6.59	0.6
			0.0388	3.893		1.3682	6.42731	4.9	0.783358			227
	908	D18S1163			23.021					7.46	0.59
			0.0565	5.673		2.92955	8.45343	6.42	0.701539			276
	909	D18S843			28.694					8.6	0.65
			0.0002	0.016		0	0.217458	1.95	1			197
	910	D18S464			28.71					9.95	0.62
			0.0376	3.767		1.65663	5.89109	4.2	0.655677			314
	911	D18S53			32.477					11.48	0.8
			0.0089	0.889		0	1.9042	1.02	0.59916			330
	912	D18S453			33.366					12.9	0.85
			0.009	0.898		0	1.93406	1.03	0.597294			321
	913	D18S1107			34.264					20.38	0.79
			0.0245	2.447		0.567326	4.34359	1.22	0.100151			259
	914	D18S478			36.711					23.4	0.66
			0	0		0	1.59957	0.05	0.0961018			295
	915	D18S877			36.711					24.98	0.69
			0.014	1.405		0	2.8865	0.75	0.19519			241
	916	D18S457			38.116					28.12	0.58
			0	0		0	1.64935	0.37	0.256807			286
	917	D18S1135			38.116					30.43	0.68
			0.018	1.805		0.329518	3.27516	0.9	0.115134			314
	918	D18S1102			39.921					33.18	0.75
			0.0068	0.683		0	1.55789	0.89	0.680424			337
	919	D18S468			40.604					36.48	0.73
			0.0219	2.193		0.688627	3.69815	2.91	0.825256			365
	920	D18S1143			42.796					42.08	0.78
			0.014	1.399		0.09844	2.70419	1.49	0.553638			313
	921	D18S450			44.195					44.3	0.76
			0	0		0	1.58364	0.87	0.670745			298
	922	D18S474			44.195					46.95	0.77
			0.0236	2.36		0.689052	4.03976	2.89	0.731668			317
	923	D18S487			46.555					49.99	0.73
			0.0263	2.629		1.03379	4.23647	2.61	0.489046			386
	924	D18S1152			49.184					52.87	0.86
			0.0154	1.545		0.192988	2.89023	0.61	0.0879972			321
	925	D18S1129			50.729					54.74	0.78
			0.0162	1.621		0.35572	2.88749	1.65	0.518177			383
	926	D18S64			52.35					55.58	0.84
			0.0172	1.716		0.17777	3.26687	1.73	0.50472			273
	927	D18S1134			54.066					56.87	0.65
			0.0127	1.274		0.183499	2.35825	0.92	0.263844			408
	928	D18S1147			55.34					57.56	0.85
			0.0164	1.639		0.363058	2.92026	4.5	0.999994			380
	929	D18S68			56.979					59.69	0.79
			0.0035	0.347		0	0.943877	2.03	1			380
	930	D18S465			57.326					61.05	0.8
			0.0346	3.47		1.21269	5.73253	3.43	0.487697			254
	931	D18S979			60.796					64.06	0.61
			0.0596	5.985		2.82042	9.20518	7.98	0.888381			218
	932	D18S469			66.781					69.46	0.55
			0.0374	3.752		1.642	5.86535	2.03	0.055018			314
	933	D18S1161			70.533					70.4	0.67
			0.0283	2.831		0.794792	4.88072	7.12	0.999978			255
	934	D18S1009			73.364					72.19	0.56
			0.0666	6.701		3.90587	9.53602	3.07	0.00538423			313
	935	D18S554			80.066					73.17	0.74
Chr19	936	D19S886			0					0.95	0.69
			0.0162	1.622		0	3.46464	0	0.042137			181
	937	D19S883			1.622					1.36	0.8
			0.0941	9.52		5.80226	13.3522	10.69	0.727119			248
	938	D19S565			11.142					2.52	0.8
			0.0252	2.526		0.805562	4.24468	2.3	0.400002			321
	939	D19S591			13.669					3.03	0.74
			0.0075	0.745		0	1.63205	1.69	0.981629			368
	940	D19S424			14.414					3.18	0.82
			0.0328	3.289		1.44057	5.13784	4.98	0.963551			360
	941	D19S894			17.703					4.34	0.81
			0.0371	3.718		1.63329	5.81335	4.65	0.809015			318
	942	D19S427			21.422					6.14	0.72
			0.0502	5.034		2.85326	7.24002	4.07	0.193195			389
	943	D19S884			26.456					8.06	0.86
			0.0433	4.346		0.922058	7.80073	5.3	0.707626			137
	944	D19S584			30.802					11.06	0.41
			0.0081	0.808		0	1.85513	1.4	0.865771			283
	945	D19S1165			31.61					12.16	0.72
			0.0259	2.593		1.00564	4.18424	2.52	0.464453			386
	946	D19S226			34.204					14.49	0.86
			0	0		0	3.52985	0	0.080216			132
	947	D19S179			34.204					14.56	0.35
			0.0425	4.262		1.43354	7.11448	2.95	0.182233			197
	948	D19S593			38.466					17.17	0.57
			0.0069	0.69		0	1.62883	0.73	0.533252			299
	949	D19S566			39.157					19.02	0.71
			0	0		0	1.34669	0.49	0.427117			351
	950	D19S932			39.157					34.47	0.73
			0.0097	0.973		0	2.16494	0.93	0.473746			259
	951	D19S414			40.13					36.61	0.58
			0	0		0	1.67837	0.28	0.198514			281
	952	D19S225			40.13					37.52	0.69
			0.0208	2.078		0.501546	3.66502	0.6	0.0330555			314
	953	D19S208			42.207					40.32	0.74
			0.027	2.702		1.04194	4.3693	2.64	0.47058			367
	954	D19S223			44.91					46.09	0.74
			0.0243	2.432		0.869603	3.99899	2.33	0.449188			374
	955	D19S217			47.341					48.97	0.72
			0	0		0	1.4104	0	0.0792682			335
	956	D19S903			47.341					49.74	0.74
			0.0303	3.029		1.36099	4.71326	4.19	0.911559			405
	957	D19S902			50.37					53.02	0.85
			0.0367	3.672		1.91414	5.44826	4.66	0.862023			440
	958	D19S867			54.042					55.23	0.85
			0	0		0	1.21934	0.55	0.543781			388
	959	D19S246			54.042					55.65	0.81
			0.0568	5.708		2.31907	9.14316	8.74	0.958388			182
	960	DG19S186			59.75					57.12	0.61
			0.0396	3.964		1.89109	6.0593	2.81	0.137476			341
	961	D19S888			63.715					58.35	0.76
			0.0351	3.519		1.71842	5.32227	3.16	0.349256			405
	962	D19S572			67.234					58.8	0.88
			0.0274	2.739		0.976206	4.51616	1.47	0.0790375			329
	963	D19S927			69.973					58.99	0.77
			0.0674	6.786		3.85216	9.75745	8.01	0.792103			288
	964	D19S418			76.758					60.24	0.73
			0.0155	1.551		0.0338662	3.06999	1.12	0.289071			255
	965	D19S605			78.309					60.44	0.62
			0.0552	5.544		1.99361	9.14818	9.1	0.973444			161
	966	D19S573			83.853					61.9	0.46
			0.0166	1.664		0.313787	3.00985	1.22	0.260784			346
	967	D19S254			85.517					62.36	0.7
Chr20	968	D20S117			0					0.6	0.9
			0.1079	10.966		6.95767	15.1107	8.25	0.0931679			246
	969	D20S113			10.966					1.98	0.7
			0.0286	2.866		1.02535	4.70866	3.28	0.671342			317
	970	D20S842			13.832					2.63	0.87
			0.0544	5.459		2.93882	8.01245	5.06	0.377967			315
	971	D20S482			19.29					4.45	0.74
			0.0686	6.902		3.86935	9.98917	5.04	0.11492			273
	972	D20S882			26.193					5.58	0.73
			0.0101	1.01		0	2.24113	2.64	0.995259			254
	973	D20S905			27.203					5.81	0.74
			0.0075	0.748		0	1.75588	2.05	0.994338			283
	974	D20S115			27.951					7.61	0.69
			0.032	3.207		1.01853	5.40253	3.36	0.555356			250
	975	D20S879			31.157					8.51	0.67
			0	0		0	1.90647	0.89	0.565355			247
	976	D20S175			31.157					9.14	0.65
			0.0287	2.87		0.816856	4.93922	4.32	0.915259			254
	977	D20S189			34.028					11.12	0.6
			0.0403	4.036		1.8557	6.2373	4.23	0.567944			314
	978	D20S852			38.064					15.38	0.77
			0.0062	0.624		0	1.46988	0.86	0.710053			328
	979	D20S904			38.688					15.67	0.79
			0.0141	1.409		0.2277	2.59463	1.13	0.321154			382
	980	D20S112			40.097					17.26	0.8
			0.0146	1.463		0.208794	2.71387	1.88	0.74425			353
	981	D20S432			41.561					19.78	0.79
			0	0		0	1.3505	0.25	0.215879			350
	982	D20S912			41.561					20.81	0.77
			0.0056	0.562		0	1.63879	0.53	0.478241			184
	983	D20S425			42.123					29.94	0.48
			0.0159	1.591		0.272007	2.91128	1.03	0.202435			346
	984	D20S107			43.713					38.32	0.73
			0.0133	1.332		0	2.7415	1.09	0.369139			254
	985	D20S108			45.046					40.26	0.69
			0.0224	2.246		0.767671	3.71923	0.89	0.0361589			388
	986	D20S96			47.291					41.53	0.86
			0.0055	0.554		0	1.36965	0.36	0.324726			313
	987	D20S481			47.845					43.2	0.73
			0	0		0	1.5784	0.22	0.17368			299
	988	D20S838			47.845					44.07	0.77
			0.0113	1.132		0.0616551	2.19976	0.91	0.343188			376
	989	D20S891			48.977					45.36	0.79
			0.0356	3.569		1.44605	5.6989	3.18	0.360842			295
	990	D20S176			52.547					46.75	0.6
			0	0		0	1.33166	0	0.0792334			355
	991	D20S887			52.547					47.11	0.83
			0.0546	5.485		2.95454	8.03742	3.67	0.0802414			315
	992	D20S1083			58.032					50.07	0.75
			0.0208	2.08		0.578487	3.58768	2.37	0.64662			347
	993	D20S211			60.112					51.6	0.75
			0.0323	3.232		1.14071	5.33969	4.23	0.823437			275
	994	D20S100			63.344					53.75	0.75
			0.0104	1.039		0	2.24048	1.34	0.687885			275
	995	D20S102			64.383					54.42	0.64
			0.01	0.998		0	2.25508	1.85	0.90785			242
	996	D20S430			65.381					55.58	0.79
			0.0158	1.584		0.127183	3.03654	3.1	0.979582			283
	997	D20S164			66.966					56.49	0.66
			0.0357	3.58		1.4496	5.71557	2.28	0.11632			294
	998	D20S171			70.546					57.24	0.74
Chr21	999	D21S1904			0					15.43	0.74
			0	0		0	2.80309	0.9	0.372909			167
	1000	D21S1432			0					16.27	0.74
			0.0087	0.867		0	2.09279	2.27	0.987573			222
	1001	D21S1899			0.867					18.99	0.64
			0	0		0	1.43156	1	0.827505			330
	1002	D21S1905			0.867					19.87	0.83
			0.015	1.501		0	3.12126	0.17	0.0535			217
	1003	D21S1902			2.369					21.05	0.5
			0	0		0	1.3206	1.29	0.970072			358
	1004	D21S1884			2.369					21.55	0.78
			0.0248	2.486		0.528775	4.4429	2.35	0.447368			244
	1005	D21S272			4.855					24.3	0.57
			0	0		0	1.18013	1.35	0.992755			401
	1006	D21S1914			4.855					24.54	0.83
			0.0251	2.508		0.988573	4.04033	2.64	0.565251			406
	1007	D21S1442			7.362					27.74	0.76
			0.0172	1.725		0	3.55547	3.16	0.937994			194
	1008	D21S1239			9.087					30.88	0.49
			0.0095	0.955		0	1.98058	0.23	0.0852445			341
	1009	D21S1908			10.042					31.16	0.68
			0.004	0.401		0	1.02023	0.19	0.253426			398
	1010	D21S1909			10.443					31.46	0.84
[truncated: 57 more rows]
