# Supplementary material for: A genome-wide Asian genetic map and ethnic comparison: The GENDISCAN study
Source: BMC Genomics. 2008 Nov 25;9:554. doi: 10.1186/1471-2164-9-554 (PMC2612022; doi:10.1186/1471-2164-9-554)
Supplement: Additional file 5 — The sex averaged map of chromosome 8 with the inversion (D8S520 and D8S1759). We found a suggestive inversion on 8p22. This additional file shows the genetic map of chromosome 8, which reflects the inversion of genetic marker order on 8p22 (D8S520 and D8S1759). The genetic length of chromosome 8 decreased more than the original map. [file 1471-2164-9-554-S5.xls]

## Sheet: Sheet1
Chromosome	Index	Marker	Recombination Fraction	Interval Distance (cM)	Genetic Position (cM)	95% Confidence Interval (low)	95% Confidence Interval (high)	Informative Meiosis (interval)
Chr8	457	D8S264			0
			0.0411	4.115		2.47223	5.77533	563
	458	D8S1824			4.115
			0.0297	2.97		1.61679	4.3346	604
	459	D8S518			7.085
			0.0399	3.998		2.41261	5.59246	590
	460	D8S1742			11.083
			0.0215	2.153		1.02026	3.2846	633
	461	D8S1819			13.237
			0.0512	5.14		3.18075	7.1111	494
	462	D8S1825			18.377
			0.0082	0.818		0	1.68205	421
	463	D8S516			19.194
			0.0066	0.657		0	1.34135	543
	465	D8S1759			19.851
			0.0032	0.315		0	0.725592	745
	464	D8S520			20.166
			0.0349	3.494		2.21975	4.77618	800
	466	D8S552			23.66
			0.0031	0.312		0	0.754487	601
	467	D8S1790			23.972
			0.0176	1.757		0.725055	2.79791	620
	468	D8S1827			25.729
			0.0091	0.907		0.0718031	1.74891	493
	469	D8S549			26.635
			0.0964	9.766		7.49839	12.0662	693
	470	D8S258			36.401
			0.0159	1.593		0.691842	2.49026	745
	471	D8S1116			37.995
			0.0118	1.185		0.301974	2.05919	581
	472	D8S1734			39.18
			0.0849	8.573		6.27368	10.9089	590
	473	D8S585			47.753
			0	0		0	0.898022	528
	474	D8S1820			47.753
			0.0721	7.256		5.46784	9.07211	826
	475	D8S505			55.009
			0.0217	2.168		1.24034	3.1039	943
	476	D8S1791			57.177
			0.026	2.601		1.55914	3.64783	897
	477	D8S532			59.778
			0.0182	1.82		0.827013	2.81604	696
	478	D8S531			61.598
			0.0332	3.328		1.77497	4.88122	516
	479	D8S1737			64.926
			0.0077	0.77		0.1398	1.40057	739
	480	D8S509			65.696
			0.0498	4.994		3.34399	6.6601	675
	481	D8S1763			70.69
			0.006	0.604		0.0844758	1.11571	862
	482	D8S260			71.294
			0.016	1.601		0.402895	2.80004	422
	483	D8S512			72.894
			0.05	5.013		3.49263	6.55026	797
	484	D8S543			77.907
			0.0334	3.345		2.13484	4.55905	852
	485	D8S279			81.252
			0.0654	6.579		4.78643	8.38589	751
	486	D8S1705			87.831
			0.0453	4.541		2.77563	6.32067	538
	487	D8S1707			92.372
			0.0046	0.46		0	0.985178	638
	488	D8S273			92.832
			0.0079	0.786		0.129458	1.45095	690
	489	D8S270			93.618
			0.0228	2.286		1.32153	3.24332	931
	490	D8S1699			95.904
			0.041	4.112		2.79581	5.42833	884
	491	D8S1778			100.016
			0.0142	1.423		0.615147	2.22635	830
	492	D8S1762			101.44
			0.0222	2.217		1.15943	3.2855	741
	493	D8S521			103.656
			0.0423	4.236		2.96427	5.52154	966
	494	D8S1132			107.892
			0.0203	2.036		0.99864	3.06533	718
	495	D8S1470			109.928
			0.0044	0.443		0	0.882172	861
	496	D8S1779			110.37
			0.0079	0.785		0.0561298	1.52434	559
	497	D8S281			111.155
			0.0633	6.369		4.46708	8.27963	648
	498	D8S1823			117.524
			0.0336	3.365		2.14131	4.59287	838
	499	D8S514			120.89
			0.0361	3.614		2.39722	4.83967	906
	500	D8S1799			124.504
			0.0117	1.17		0.365352	1.97568	686
	501	D8S1461			125.674
			0.0139	1.386		0.633947	2.14741	921
	502	D8S1793			127.059
			0.044	4.416		2.87843	5.95271	695
	503	D8S263			131.475
			0.03	3		1.86672	4.14361	869
	504	D8S284			134.475
			0.0472	4.734		3.34947	6.126	913
	505	D8S256			139.208
			0.0194	1.938		0.883051	3.00064	654
	506	D8S1746			141.146
			0.033	3.301		1.83308	4.78227	569
	507	D8S1783			144.447
			0.0031	0.307		0	0.735444	656
	508	D8S274			144.754
			0.0453	4.545		2.37462	6.72747	357
	509	D8S1743			149.299
